# Supplementary material for: Aminothiazolone Inhibitors Disrupt the Protein–RNA Interaction of METTL16 and Modulate the m6A RNA Modification
Source: JACS Au. 2024 Mar 21;4(4):1436–49. doi: 10.1021/jacsau.3c00832 (PMC11040665; doi:10.1021/jacsau.3c00832)
Supplement: Supplementary file 2 — au3c00832_si_002.xlsx [file au3c00832_si_002.xlsx]

## Sheet: part I layout
Index	Plate_name_1536	Address_1536	Plate_name_384	Address_384	Conc	Conc_unit
1	S0203A	A01	S0203A.1	A01	2	mM
2	S0203A	A03	S0203A.1	A02	2	mM
3	S0203A	A05	S0203A.1	A03	2	mM
4	S0203A	A07	S0203A.1	A04	2	mM
5	S0203A	A09	S0203A.1	A05	2	mM
6	S0203A	A11	S0203A.1	A06	2	mM
7	S0203A	A13	S0203A.1	A07	2	mM
8	S0203A	A15	S0203A.1	A08	2	mM
9	S0203A	A17	S0203A.1	A09	2	mM
10	S0203A	A19	S0203A.1	A10	2	mM
11	S0203A	A25	S0203A.1	A13	2	mM
12	S0203A	A27	S0203A.1	A14	2	mM
13	S0203A	A29	S0203A.1	A15	2	mM
14	S0203A	A31	S0203A.1	A16	2	mM
15	S0203A	A33	S0203A.1	A17	2	mM
16	S0203A	A35	S0203A.1	A18	2	mM
17	S0203A	A37	S0203A.1	A19	2	mM
18	S0203A	A39	S0203A.1	A20	2	mM
19	S0203A	A41	S0203A.1	A21	2	mM
20	S0203A	A43	S0203A.1	A22	2	mM
21	S0203A	A45	S0203A.1	A23	2	mM
22	S0203A	A47	S0203A.1	A24	2	mM
23	S0203A	C01	S0203A.1	B01	2	mM
24	S0203A	C03	S0203A.1	B02	2	mM
25	S0203A	C05	S0203A.1	B03	2	mM
26	S0203A	C07	S0203A.1	B04	2	mM
27	S0203A	C09	S0203A.1	B05	2	mM
28	S0203A	C11	S0203A.1	B06	2	mM
29	S0203A	C13	S0203A.1	B07	2	mM
30	S0203A	C15	S0203A.1	B08	2	mM
31	S0203A	C17	S0203A.1	B09	2	mM
32	S0203A	C19	S0203A.1	B10	2	mM
33	S0203A	C25	S0203A.1	B13	2	mM
34	S0203A	C27	S0203A.1	B14	2	mM
35	S0203A	C29	S0203A.1	B15	2	mM
36	S0203A	C31	S0203A.1	B16	2	mM
37	S0203A	C33	S0203A.1	B17	2	mM
38	S0203A	C35	S0203A.1	B18	2	mM
39	S0203A	C37	S0203A.1	B19	2	mM
40	S0203A	C39	S0203A.1	B20	2	mM
41	S0203A	C41	S0203A.1	B21	2	mM
42	S0203A	C43	S0203A.1	B22	2	mM
43	S0203A	C45	S0203A.1	B23	2	mM
44	S0203A	C47	S0203A.1	B24	2	mM
45	S0203A	E01	S0203A.1	C01	2	mM
46	S0203A	E03	S0203A.1	C02	2	mM
47	S0203A	E05	S0203A.1	C03	2	mM
48	S0203A	E07	S0203A.1	C04	2	mM
49	S0203A	E09	S0203A.1	C05	2	mM
50	S0203A	E11	S0203A.1	C06	2	mM
51	S0203A	E13	S0203A.1	C07	2	mM
52	S0203A	E15	S0203A.1	C08	2	mM
53	S0203A	E17	S0203A.1	C09	2	mM
54	S0203A	E19	S0203A.1	C10	2	mM
55	S0203A	E25	S0203A.1	C13	2	mM
56	S0203A	E27	S0203A.1	C14	2	mM
57	S0203A	E29	S0203A.1	C15	2	mM
58	S0203A	E31	S0203A.1	C16	2	mM
59	S0203A	E33	S0203A.1	C17	2	mM
60	S0203A	E35	S0203A.1	C18	2	mM
61	S0203A	E37	S0203A.1	C19	2	mM
62	S0203A	E39	S0203A.1	C20	2	mM
63	S0203A	E41	S0203A.1	C21	2	mM
64	S0203A	E43	S0203A.1	C22	2	mM
65	S0203A	E45	S0203A.1	C23	2	mM
66	S0203A	E47	S0203A.1	C24	2	mM
67	S0203A	G01	S0203A.1	D01	2	mM
68	S0203A	G03	S0203A.1	D02	2	mM
69	S0203A	G05	S0203A.1	D03	2	mM
70	S0203A	G07	S0203A.1	D04	2	mM
71	S0203A	G09	S0203A.1	D05	2	mM
72	S0203A	G11	S0203A.1	D06	2	mM
73	S0203A	G13	S0203A.1	D07	2	mM
74	S0203A	G15	S0203A.1	D08	2	mM
75	S0203A	G17	S0203A.1	D09	2	mM
76	S0203A	G19	S0203A.1	D10	2	mM
77	S0203A	G25	S0203A.1	D13	2	mM
78	S0203A	G27	S0203A.1	D14	2	mM
79	S0203A	G29	S0203A.1	D15	2	mM
80	S0203A	G31	S0203A.1	D16	2	mM
81	S0203A	G33	S0203A.1	D17	2	mM
82	S0203A	G35	S0203A.1	D18	2	mM
83	S0203A	G37	S0203A.1	D19	2	mM
84	S0203A	G39	S0203A.1	D20	2	mM
85	S0203A	G41	S0203A.1	D21	2	mM
86	S0203A	G43	S0203A.1	D22	2	mM
87	S0203A	G45	S0203A.1	D23	2	mM
88	S0203A	G47	S0203A.1	D24	2	mM
89	S0203A	I01	S0203A.1	E01	2	mM
90	S0203A	I03	S0203A.1	E02	2	mM
91	S0203A	I05	S0203A.1	E03	2	mM
92	S0203A	I07	S0203A.1	E04	2	mM
93	S0203A	I09	S0203A.1	E05	2	mM
94	S0203A	I11	S0203A.1	E06	2	mM
95	S0203A	I13	S0203A.1	E07	2	mM
96	S0203A	I15	S0203A.1	E08	2	mM
97	S0203A	I17	S0203A.1	E09	2	mM
98	S0203A	I19	S0203A.1	E10	2	mM
99	S0203A	I25	S0203A.1	E13	2	mM
100	S0203A	I27	S0203A.1	E14	2	mM
101	S0203A	I29	S0203A.1	E15	2	mM
102	S0203A	I31	S0203A.1	E16	2	mM
103	S0203A	I33	S0203A.1	E17	2	mM
104	S0203A	I35	S0203A.1	E18	2	mM
105	S0203A	I37	S0203A.1	E19	2	mM
106	S0203A	I39	S0203A.1	E20	2	mM
107	S0203A	I41	S0203A.1	E21	2	mM
108	S0203A	I43	S0203A.1	E22	2	mM
109	S0203A	I45	S0203A.1	E23	2	mM
110	S0203A	I47	S0203A.1	E24	2	mM
111	S0203A	K01	S0203A.1	F01	2	mM
112	S0203A	K03	S0203A.1	F02	2	mM
113	S0203A	K05	S0203A.1	F03	2	mM
114	S0203A	K07	S0203A.1	F04	2	mM
115	S0203A	K09	S0203A.1	F05	2	mM
116	S0203A	K11	S0203A.1	F06	2	mM
117	S0203A	K13	S0203A.1	F07	2	mM
118	S0203A	K15	S0203A.1	F08	2	mM
119	S0203A	K17	S0203A.1	F09	2	mM
120	S0203A	K19	S0203A.1	F10	2	mM
121	S0203A	K25	S0203A.1	F13	2	mM
122	S0203A	K27	S0203A.1	F14	2	mM
123	S0203A	K29	S0203A.1	F15	2	mM
124	S0203A	K31	S0203A.1	F16	2	mM
125	S0203A	K33	S0203A.1	F17	2	mM
126	S0203A	K35	S0203A.1	F18	2	mM
127	S0203A	K37	S0203A.1	F19	2	mM
128	S0203A	K39	S0203A.1	F20	2	mM
129	S0203A	K41	S0203A.1	F21	2	mM
130	S0203A	K43	S0203A.1	F22	2	mM
131	S0203A	K45	S0203A.1	F23	2	mM
132	S0203A	K47	S0203A.1	F24	2	mM
133	S0203A	M01	S0203A.1	G01	2	mM
134	S0203A	M03	S0203A.1	G02	2	mM
135	S0203A	M05	S0203A.1	G03	2	mM
136	S0203A	M07	S0203A.1	G04	2	mM
137	S0203A	M09	S0203A.1	G05	2	mM
138	S0203A	M11	S0203A.1	G06	2	mM
139	S0203A	M13	S0203A.1	G07	2	mM
140	S0203A	M15	S0203A.1	G08	2	mM
141	S0203A	M17	S0203A.1	G09	2	mM
142	S0203A	M19	S0203A.1	G10	2	mM
143	S0203A	M25	S0203A.1	G13	2	mM
144	S0203A	M27	S0203A.1	G14	2	mM
145	S0203A	M29	S0203A.1	G15	2	mM
146	S0203A	M31	S0203A.1	G16	2	mM
147	S0203A	M33	S0203A.1	G17	2	mM
148	S0203A	M35	S0203A.1	G18	2	mM
149	S0203A	M37	S0203A.1	G19	2	mM
150	S0203A	M39	S0203A.1	G20	2	mM
151	S0203A	M41	S0203A.1	G21	2	mM
152	S0203A	M43	S0203A.1	G22	2	mM
153	S0203A	M45	S0203A.1	G23	2	mM
154	S0203A	M47	S0203A.1	G24	2	mM
155	S0203A	O01	S0203A.1	H01	2	mM
156	S0203A	O03	S0203A.1	H02	2	mM
157	S0203A	O05	S0203A.1	H03	2	mM
158	S0203A	O07	S0203A.1	H04	2	mM
159	S0203A	O09	S0203A.1	H05	2	mM
160	S0203A	O11	S0203A.1	H06	2	mM
161	S0203A	O13	S0203A.1	H07	2	mM
162	S0203A	O15	S0203A.1	H08	2	mM
163	S0203A	O17	S0203A.1	H09	2	mM
164	S0203A	O19	S0203A.1	H10	2	mM
165	S0203A	O25	S0203A.1	H13	2	mM
166	S0203A	O27	S0203A.1	H14	2	mM
167	S0203A	O29	S0203A.1	H15	2	mM
168	S0203A	O31	S0203A.1	H16	2	mM
169	S0203A	O33	S0203A.1	H17	2	mM
170	S0203A	O35	S0203A.1	H18	2	mM
171	S0203A	O37	S0203A.1	H19	2	mM
172	S0203A	O39	S0203A.1	H20	2	mM
173	S0203A	O41	S0203A.1	H21	2	mM
174	S0203A	O43	S0203A.1	H22	2	mM
175	S0203A	O45	S0203A.1	H23	2	mM
176	S0203A	O47	S0203A.1	H24	2	mM
177	S0203A	Q01	S0203A.1	I01	2	mM
178	S0203A	Q03	S0203A.1	I02	2	mM
179	S0203A	Q05	S0203A.1	I03	2	mM
180	S0203A	Q07	S0203A.1	I04	2	mM
181	S0203A	Q09	S0203A.1	I05	2	mM
182	S0203A	Q11	S0203A.1	I06	2	mM
183	S0203A	Q13	S0203A.1	I07	2	mM
184	S0203A	Q15	S0203A.1	I08	2	mM
185	S0203A	Q17	S0203A.1	I09	2	mM
186	S0203A	Q19	S0203A.1	I10	2	mM
187	S0203A	Q25	S0203A.1	I13	2	mM
188	S0203A	Q27	S0203A.1	I14	2	mM
189	S0203A	Q29	S0203A.1	I15	2	mM
190	S0203A	Q31	S0203A.1	I16	2	mM
191	S0203A	Q33	S0203A.1	I17	2	mM
192	S0203A	Q35	S0203A.1	I18	2	mM
193	S0203A	Q37	S0203A.1	I19	2	mM
194	S0203A	Q39	S0203A.1	I20	2	mM
195	S0203A	Q41	S0203A.1	I21	2	mM
196	S0203A	Q43	S0203A.1	I22	2	mM
197	S0203A	Q45	S0203A.1	I23	2	mM
198	S0203A	Q47	S0203A.1	I24	2	mM
199	S0203A	S01	S0203A.1	J01	2	mM
200	S0203A	S03	S0203A.1	J02	2	mM
201	S0203A	S05	S0203A.1	J03	2	mM
202	S0203A	S07	S0203A.1	J04	2	mM
203	S0203A	S09	S0203A.1	J05	2	mM
204	S0203A	S11	S0203A.1	J06	2	mM
205	S0203A	S13	S0203A.1	J07	2	mM
206	S0203A	S15	S0203A.1	J08	2	mM
207	S0203A	S17	S0203A.1	J09	2	mM
208	S0203A	S19	S0203A.1	J10	2	mM
209	S0203A	S25	S0203A.1	J13	2	mM
210	S0203A	S27	S0203A.1	J14	2	mM
211	S0203A	S29	S0203A.1	J15	2	mM
212	S0203A	S31	S0203A.1	J16	2	mM
213	S0203A	S33	S0203A.1	J17	2	mM
214	S0203A	S35	S0203A.1	J18	2	mM
215	S0203A	S37	S0203A.1	J19	2	mM
216	S0203A	S39	S0203A.1	J20	2	mM
217	S0203A	S41	S0203A.1	J21	2	mM
218	S0203A	S43	S0203A.1	J22	2	mM
219	S0203A	S45	S0203A.1	J23	2	mM
220	S0203A	S47	S0203A.1	J24	2	mM
221	S0203A	U01	S0203A.1	K01	2	mM
222	S0203A	U03	S0203A.1	K02	2	mM
223	S0203A	U05	S0203A.1	K03	2	mM
224	S0203A	U07	S0203A.1	K04	2	mM
225	S0203A	U09	S0203A.1	K05	2	mM
226	S0203A	U11	S0203A.1	K06	2	mM
227	S0203A	U13	S0203A.1	K07	2	mM
228	S0203A	U15	S0203A.1	K08	2	mM
229	S0203A	U17	S0203A.1	K09	2	mM
230	S0203A	U19	S0203A.1	K10	2	mM
231	S0203A	U25	S0203A.1	K13	2	mM
232	S0203A	U27	S0203A.1	K14	2	mM
233	S0203A	U29	S0203A.1	K15	2	mM
234	S0203A	U31	S0203A.1	K16	2	mM
235	S0203A	U33	S0203A.1	K17	2	mM
236	S0203A	U35	S0203A.1	K18	2	mM
237	S0203A	U37	S0203A.1	K19	2	mM
238	S0203A	U39	S0203A.1	K20	2	mM
239	S0203A	U41	S0203A.1	K21	2	mM
240	S0203A	U43	S0203A.1	K22	2	mM
241	S0203A	U45	S0203A.1	K23	2	mM
242	S0203A	U47	S0203A.1	K24	2	mM
243	S0203A	W01	S0203A.1	L01	2	mM
244	S0203A	W03	S0203A.1	L02	2	mM
245	S0203A	W05	S0203A.1	L03	2	mM
246	S0203A	W07	S0203A.1	L04	2	mM
247	S0203A	W09	S0203A.1	L05	2	mM
248	S0203A	W11	S0203A.1	L06	2	mM
249	S0203A	W13	S0203A.1	L07	2	mM
250	S0203A	W15	S0203A.1	L08	2	mM
251	S0203A	W17	S0203A.1	L09	2	mM
252	S0203A	W19	S0203A.1	L10	2	mM
253	S0203A	W25	S0203A.1	L13	2	mM
254	S0203A	W27	S0203A.1	L14	2	mM
255	S0203A	W29	S0203A.1	L15	2	mM
256	S0203A	W31	S0203A.1	L16	2	mM
257	S0203A	W33	S0203A.1	L17	2	mM
258	S0203A	W35	S0203A.1	L18	2	mM
259	S0203A	W37	S0203A.1	L19	2	mM
260	S0203A	W39	S0203A.1	L20	2	mM
261	S0203A	W41	S0203A.1	L21	2	mM
262	S0203A	W43	S0203A.1	L22	2	mM
263	S0203A	W45	S0203A.1	L23	2	mM
264	S0203A	W47	S0203A.1	L24	2	mM
265	S0203A	Y01	S0203A.1	M01	2	mM
266	S0203A	Y03	S0203A.1	M02	2	mM
267	S0203A	Y05	S0203A.1	M03	2	mM
268	S0203A	Y07	S0203A.1	M04	2	mM
269	S0203A	Y09	S0203A.1	M05	2	mM
270	S0203A	Y11	S0203A.1	M06	2	mM
271	S0203A	Y13	S0203A.1	M07	2	mM
272	S0203A	Y15	S0203A.1	M08	2	mM
273	S0203A	Y17	S0203A.1	M09	2	mM
274	S0203A	Y19	S0203A.1	M10	2	mM
275	S0203A	Y25	S0203A.1	M13	2	mM
276	S0203A	Y27	S0203A.1	M14	2	mM
277	S0203A	Y29	S0203A.1	M15	2	mM
278	S0203A	Y31	S0203A.1	M16	2	mM
279	S0203A	Y33	S0203A.1	M17	2	mM
280	S0203A	Y35	S0203A.1	M18	2	mM
281	S0203A	Y37	S0203A.1	M19	2	mM
282	S0203A	Y39	S0203A.1	M20	2	mM
283	S0203A	Y41	S0203A.1	M21	2	mM
284	S0203A	Y43	S0203A.1	M22	2	mM
285	S0203A	Y45	S0203A.1	M23	2	mM
286	S0203A	Y47	S0203A.1	M24	2	mM
287	S0203A	AA01	S0203A.1	N01	2	mM
288	S0203A	AA03	S0203A.1	N02	2	mM
289	S0203A	AA05	S0203A.1	N03	2	mM
290	S0203A	AA07	S0203A.1	N04	2	mM
291	S0203A	AA09	S0203A.1	N05	2	mM
292	S0203A	AA11	S0203A.1	N06	2	mM
293	S0203A	AA13	S0203A.1	N07	2	mM
294	S0203A	AA15	S0203A.1	N08	2	mM
295	S0203A	AA17	S0203A.1	N09	2	mM
296	S0203A	AA19	S0203A.1	N10	2	mM
297	S0203A	AA25	S0203A.1	N13	2	mM
298	S0203A	AA27	S0203A.1	N14	2	mM
299	S0203A	AA29	S0203A.1	N15	2	mM
300	S0203A	AA31	S0203A.1	N16	2	mM
301	S0203A	AA33	S0203A.1	N17	2	mM
302	S0203A	AA35	S0203A.1	N18	2	mM
303	S0203A	AA37	S0203A.1	N19	2	mM
304	S0203A	AA39	S0203A.1	N20	2	mM
305	S0203A	AA41	S0203A.1	N21	2	mM
306	S0203A	AA43	S0203A.1	N22	2	mM
307	S0203A	AA45	S0203A.1	N23	2	mM
308	S0203A	AA47	S0203A.1	N24	2	mM
309	S0203A	AC01	S0203A.1	O01	2	mM
310	S0203A	AC03	S0203A.1	O02	2	mM
311	S0203A	AC05	S0203A.1	O03	2	mM
312	S0203A	AC07	S0203A.1	O04	2	mM
313	S0203A	AC09	S0203A.1	O05	2	mM
314	S0203A	AC11	S0203A.1	O06	2	mM
315	S0203A	AC13	S0203A.1	O07	2	mM
316	S0203A	AC15	S0203A.1	O08	2	mM
317	S0203A	AC17	S0203A.1	O09	2	mM
318	S0203A	AC19	S0203A.1	O10	2	mM
319	S0203A	AC25	S0203A.1	O13	2	mM
320	S0203A	AC27	S0203A.1	O14	2	mM
321	S0203A	AC29	S0203A.1	O15	2	mM
322	S0203A	AC31	S0203A.1	O16	2	mM
323	S0203A	AC33	S0203A.1	O17	2	mM
324	S0203A	AC35	S0203A.1	O18	2	mM
325	S0203A	AC37	S0203A.1	O19	2	mM
326	S0203A	AC39	S0203A.1	O20	2	mM
327	S0203A	AC41	S0203A.1	O21	2	mM
328	S0203A	AC43	S0203A.1	O22	2	mM
329	S0203A	AC45	S0203A.1	O23	2	mM
330	S0203A	AC47	S0203A.1	O24	2	mM
331	S0203A	AE01	S0203A.1	P01	2	mM
332	S0203A	AE03	S0203A.1	P02	2	mM
333	S0203A	AE05	S0203A.1	P03	2	mM
334	S0203A	AE07	S0203A.1	P04	2	mM
335	S0203A	AE09	S0203A.1	P05	2	mM
336	S0203A	AE11	S0203A.1	P06	2	mM
337	S0203A	AE13	S0203A.1	P07	2	mM
338	S0203A	AE15	S0203A.1	P08	2	mM
339	S0203A	AE17	S0203A.1	P09	2	mM
340	S0203A	AE19	S0203A.1	P10	2	mM
341	S0203A	AE25	S0203A.1	P13	2	mM
342	S0203A	AE27	S0203A.1	P14	2	mM
343	S0203A	AE29	S0203A.1	P15	2	mM
344	S0203A	AE31	S0203A.1	P16	2	mM
345	S0203A	AE33	S0203A.1	P17	2	mM
346	S0203A	AE35	S0203A.1	P18	2	mM
347	S0203A	AE37	S0203A.1	P19	2	mM
348	S0203A	AE39	S0203A.1	P20	2	mM
349	S0203A	AE41	S0203A.1	P21	2	mM
350	S0203A	AE43	S0203A.1	P22	2	mM
351	S0203A	AE45	S0203A.1	P23	2	mM
352	S0203A	AE47	S0203A.1	P24	2	mM
353	S0203A	A02	S0203A.2	A01
354	S0203A	A04	S0203A.2	A02	2	mM
355	S0203A	A06	S0203A.2	A03
356	S0203A	A08	S0203A.2	A04	2	mM
357	S0203A	A10	S0203A.2	A05
358	S0203A	A12	S0203A.2	A06	2	mM
359	S0203A	A14	S0203A.2	A07
360	S0203A	A16	S0203A.2	A08	2	mM
361	S0203A	A18	S0203A.2	A09
362	S0203A	A20	S0203A.2	A10	2	mM
363	S0203A	A26	S0203A.2	A13
364	S0203A	A28	S0203A.2	A14	2	mM
365	S0203A	A30	S0203A.2	A15
366	S0203A	A32	S0203A.2	A16	2	mM
367	S0203A	A34	S0203A.2	A17
368	S0203A	A36	S0203A.2	A18	2	mM
369	S0203A	A38	S0203A.2	A19
370	S0203A	A40	S0203A.2	A20	2	mM
371	S0203A	A42	S0203A.2	A21
372	S0203A	A44	S0203A.2	A22	2	mM
373	S0203A	A46	S0203A.2	A23
374	S0203A	A48	S0203A.2	A24	2	mM
375	S0203A	C02	S0203A.2	B01	2	mM
376	S0203A	C04	S0203A.2	B02
377	S0203A	C06	S0203A.2	B03	2	mM
378	S0203A	C08	S0203A.2	B04
379	S0203A	C10	S0203A.2	B05	2	mM
380	S0203A	C12	S0203A.2	B06	1	mM
381	S0203A	C14	S0203A.2	B07	2	mM
382	S0203A	C16	S0203A.2	B08
383	S0203A	C18	S0203A.2	B09	2	mM
384	S0203A	C20	S0203A.2	B10
385	S0203A	C26	S0203A.2	B13	2	mM
386	S0203A	C28	S0203A.2	B14
387	S0203A	C30	S0203A.2	B15	2	mM
388	S0203A	C32	S0203A.2	B16
389	S0203A	C34	S0203A.2	B17	2	mM
390	S0203A	C36	S0203A.2	B18
391	S0203A	C38	S0203A.2	B19	2	mM
392	S0203A	C40	S0203A.2	B20
393	S0203A	C42	S0203A.2	B21	2	mM
394	S0203A	C44	S0203A.2	B22
395	S0203A	C46	S0203A.2	B23	2	mM
396	S0203A	C48	S0203A.2	B24
397	S0203A	E02	S0203A.2	C01
398	S0203A	E04	S0203A.2	C02	2	mM
399	S0203A	E06	S0203A.2	C03
400	S0203A	E08	S0203A.2	C04	2	mM
401	S0203A	E10	S0203A.2	C05
402	S0203A	E12	S0203A.2	C06	2	mM
403	S0203A	E14	S0203A.2	C07
404	S0203A	E16	S0203A.2	C08	2	mM
405	S0203A	E18	S0203A.2	C09
406	S0203A	E20	S0203A.2	C10	2	mM
407	S0203A	E26	S0203A.2	C13
408	S0203A	E28	S0203A.2	C14	2	mM
409	S0203A	E30	S0203A.2	C15
410	S0203A	E32	S0203A.2	C16	2	mM
411	S0203A	E34	S0203A.2	C17
412	S0203A	E36	S0203A.2	C18	2	mM
413	S0203A	E38	S0203A.2	C19
414	S0203A	E40	S0203A.2	C20	2	mM
415	S0203A	E42	S0203A.2	C21
416	S0203A	E44	S0203A.2	C22	2	mM
417	S0203A	E46	S0203A.2	C23
418	S0203A	E48	S0203A.2	C24	2	mM
419	S0203A	G02	S0203A.2	D01	2	mM
420	S0203A	G04	S0203A.2	D02
421	S0203A	G06	S0203A.2	D03	2	mM
422	S0203A	G08	S0203A.2	D04	1	mM
423	S0203A	G10	S0203A.2	D05	2	mM
424	S0203A	G12	S0203A.2	D06	1	mM
425	S0203A	G14	S0203A.2	D07	2	mM
426	S0203A	G16	S0203A.2	D08
427	S0203A	G18	S0203A.2	D09	2	mM
428	S0203A	G20	S0203A.2	D10
429	S0203A	G26	S0203A.2	D13	2	mM
430	S0203A	G28	S0203A.2	D14
431	S0203A	G30	S0203A.2	D15	2	mM
432	S0203A	G32	S0203A.2	D16
433	S0203A	G34	S0203A.2	D17	2	mM
434	S0203A	G36	S0203A.2	D18
435	S0203A	G38	S0203A.2	D19	2	mM
436	S0203A	G40	S0203A.2	D20
437	S0203A	G42	S0203A.2	D21	2	mM
438	S0203A	G44	S0203A.2	D22
439	S0203A	G46	S0203A.2	D23	2	mM
440	S0203A	G48	S0203A.2	D24
441	S0203A	I02	S0203A.2	E01
442	S0203A	I04	S0203A.2	E02	2	mM
443	S0203A	I06	S0203A.2	E03
444	S0203A	I08	S0203A.2	E04	2	mM
445	S0203A	I10	S0203A.2	E05
446	S0203A	I12	S0203A.2	E06	2	mM
447	S0203A	I14	S0203A.2	E07
448	S0203A	I16	S0203A.2	E08	2	mM
449	S0203A	I18	S0203A.2	E09
450	S0203A	I20	S0203A.2	E10	2	mM
451	S0203A	I26	S0203A.2	E13
452	S0203A	I28	S0203A.2	E14	2	mM
453	S0203A	I30	S0203A.2	E15
454	S0203A	I32	S0203A.2	E16	2	mM
455	S0203A	I34	S0203A.2	E17
456	S0203A	I36	S0203A.2	E18	2	mM
457	S0203A	I38	S0203A.2	E19
458	S0203A	I40	S0203A.2	E20	2	mM
459	S0203A	I42	S0203A.2	E21
460	S0203A	I44	S0203A.2	E22	2	mM
461	S0203A	I46	S0203A.2	E23
462	S0203A	I48	S0203A.2	E24	2	mM
463	S0203A	K02	S0203A.2	F01	2	mM
464	S0203A	K04	S0203A.2	F02
465	S0203A	K06	S0203A.2	F03	2	mM
466	S0203A	K08	S0203A.2	F04	1	mM
467	S0203A	K10	S0203A.2	F05	2	mM
468	S0203A	K12	S0203A.2	F06	1	mM
469	S0203A	K14	S0203A.2	F07	2	mM
470	S0203A	K16	S0203A.2	F08
471	S0203A	K18	S0203A.2	F09	2	mM
472	S0203A	K20	S0203A.2	F10
473	S0203A	K26	S0203A.2	F13	2	mM
474	S0203A	K28	S0203A.2	F14
475	S0203A	K30	S0203A.2	F15	2	mM
476	S0203A	K32	S0203A.2	F16
477	S0203A	K34	S0203A.2	F17	2	mM
478	S0203A	K36	S0203A.2	F18
479	S0203A	K38	S0203A.2	F19	2	mM
480	S0203A	K40	S0203A.2	F20
481	S0203A	K42	S0203A.2	F21	2	mM
482	S0203A	K44	S0203A.2	F22
483	S0203A	K46	S0203A.2	F23	2	mM
484	S0203A	K48	S0203A.2	F24
485	S0203A	M02	S0203A.2	G01
486	S0203A	M04	S0203A.2	G02	2	mM
487	S0203A	M06	S0203A.2	G03
488	S0203A	M08	S0203A.2	G04	2	mM
489	S0203A	M10	S0203A.2	G05
490	S0203A	M12	S0203A.2	G06	2	mM
491	S0203A	M14	S0203A.2	G07
492	S0203A	M16	S0203A.2	G08	2	mM
493	S0203A	M18	S0203A.2	G09
494	S0203A	M20	S0203A.2	G10	2	mM
495	S0203A	M26	S0203A.2	G13
496	S0203A	M28	S0203A.2	G14	2	mM
497	S0203A	M30	S0203A.2	G15
498	S0203A	M32	S0203A.2	G16	2	mM
499	S0203A	M34	S0203A.2	G17
500	S0203A	M36	S0203A.2	G18	2	mM
501	S0203A	M38	S0203A.2	G19
502	S0203A	M40	S0203A.2	G20	2	mM
503	S0203A	M42	S0203A.2	G21
504	S0203A	M44	S0203A.2	G22	2	mM
505	S0203A	M46	S0203A.2	G23
506	S0203A	M48	S0203A.2	G24	2	mM
507	S0203A	O02	S0203A.2	H01	2	mM
508	S0203A	O04	S0203A.2	H02
509	S0203A	O06	S0203A.2	H03	2	mM
510	S0203A	O08	S0203A.2	H04	1	mM
511	S0203A	O10	S0203A.2	H05	2	mM
512	S0203A	O12	S0203A.2	H06	1	mM
513	S0203A	O14	S0203A.2	H07	2	mM
514	S0203A	O16	S0203A.2	H08
515	S0203A	O18	S0203A.2	H09	2	mM
516	S0203A	O20	S0203A.2	H10
517	S0203A	O26	S0203A.2	H13	2	mM
518	S0203A	O28	S0203A.2	H14
519	S0203A	O30	S0203A.2	H15	2	mM
520	S0203A	O32	S0203A.2	H16
521	S0203A	O34	S0203A.2	H17	2	mM
522	S0203A	O36	S0203A.2	H18
523	S0203A	O38	S0203A.2	H19	2	mM
524	S0203A	O40	S0203A.2	H20
525	S0203A	O42	S0203A.2	H21	2	mM
526	S0203A	O44	S0203A.2	H22
527	S0203A	O46	S0203A.2	H23	2	mM
528	S0203A	O48	S0203A.2	H24
529	S0203A	Q02	S0203A.2	I01
530	S0203A	Q04	S0203A.2	I02	2	mM
531	S0203A	Q06	S0203A.2	I03
532	S0203A	Q08	S0203A.2	I04	2	mM
533	S0203A	Q10	S0203A.2	I05
534	S0203A	Q12	S0203A.2	I06	2	mM
535	S0203A	Q14	S0203A.2	I07
536	S0203A	Q16	S0203A.2	I08	2	mM
537	S0203A	Q18	S0203A.2	I09
538	S0203A	Q20	S0203A.2	I10	2	mM
539	S0203A	Q26	S0203A.2	I13
540	S0203A	Q28	S0203A.2	I14	2	mM
541	S0203A	Q30	S0203A.2	I15
542	S0203A	Q32	S0203A.2	I16	2	mM
543	S0203A	Q34	S0203A.2	I17
544	S0203A	Q36	S0203A.2	I18	2	mM
545	S0203A	Q38	S0203A.2	I19
546	S0203A	Q40	S0203A.2	I20	2	mM
547	S0203A	Q42	S0203A.2	I21
548	S0203A	Q44	S0203A.2	I22	2	mM
549	S0203A	Q46	S0203A.2	I23
550	S0203A	Q48	S0203A.2	I24	2	mM
551	S0203A	S02	S0203A.2	J01	2	mM
552	S0203A	S04	S0203A.2	J02
553	S0203A	S06	S0203A.2	J03	2	mM
554	S0203A	S08	S0203A.2	J04	1	mM
555	S0203A	S10	S0203A.2	J05	2	mM
556	S0203A	S12	S0203A.2	J06	1	mM
557	S0203A	S14	S0203A.2	J07	2	mM
558	S0203A	S16	S0203A.2	J08
559	S0203A	S18	S0203A.2	J09	2	mM
560	S0203A	S20	S0203A.2	J10
561	S0203A	S26	S0203A.2	J13	2	mM
562	S0203A	S28	S0203A.2	J14
563	S0203A	S30	S0203A.2	J15	2	mM
564	S0203A	S32	S0203A.2	J16
565	S0203A	S34	S0203A.2	J17	2	mM
566	S0203A	S36	S0203A.2	J18
567	S0203A	S38	S0203A.2	J19	2	mM
568	S0203A	S40	S0203A.2	J20
569	S0203A	S42	S0203A.2	J21	2	mM
570	S0203A	S44	S0203A.2	J22
571	S0203A	S46	S0203A.2	J23	2	mM
572	S0203A	S48	S0203A.2	J24
573	S0203A	U02	S0203A.2	K01
574	S0203A	U04	S0203A.2	K02	2	mM
575	S0203A	U06	S0203A.2	K03
576	S0203A	U08	S0203A.2	K04	2	mM
577	S0203A	U10	S0203A.2	K05
578	S0203A	U12	S0203A.2	K06	2	mM
579	S0203A	U14	S0203A.2	K07
580	S0203A	U16	S0203A.2	K08	2	mM
581	S0203A	U18	S0203A.2	K09
582	S0203A	U20	S0203A.2	K10	2	mM
583	S0203A	U26	S0203A.2	K13
584	S0203A	U28	S0203A.2	K14	2	mM
585	S0203A	U30	S0203A.2	K15
586	S0203A	U32	S0203A.2	K16	2	mM
587	S0203A	U34	S0203A.2	K17
588	S0203A	U36	S0203A.2	K18	2	mM
589	S0203A	U38	S0203A.2	K19
590	S0203A	U40	S0203A.2	K20	2	mM
591	S0203A	U42	S0203A.2	K21
592	S0203A	U44	S0203A.2	K22	2	mM
593	S0203A	U46	S0203A.2	K23
594	S0203A	U48	S0203A.2	K24	2	mM
595	S0203A	W02	S0203A.2	L01	2	mM
596	S0203A	W04	S0203A.2	L02
597	S0203A	W06	S0203A.2	L03	2	mM
598	S0203A	W08	S0203A.2	L04	1	mM
599	S0203A	W10	S0203A.2	L05	2	mM
600	S0203A	W12	S0203A.2	L06
601	S0203A	W14	S0203A.2	L07	2	mM
602	S0203A	W16	S0203A.2	L08
603	S0203A	W18	S0203A.2	L09	2	mM
604	S0203A	W20	S0203A.2	L10
605	S0203A	W26	S0203A.2	L13	2	mM
606	S0203A	W28	S0203A.2	L14
607	S0203A	W30	S0203A.2	L15	2	mM
608	S0203A	W32	S0203A.2	L16
609	S0203A	W34	S0203A.2	L17	2	mM
610	S0203A	W36	S0203A.2	L18
611	S0203A	W38	S0203A.2	L19	2	mM
612	S0203A	W40	S0203A.2	L20
613	S0203A	W42	S0203A.2	L21	2	mM
614	S0203A	W44	S0203A.2	L22
615	S0203A	W46	S0203A.2	L23	2	mM
616	S0203A	W48	S0203A.2	L24
617	S0203A	Y02	S0203A.2	M01
618	S0203A	Y04	S0203A.2	M02	2	mM
619	S0203A	Y06	S0203A.2	M03
620	S0203A	Y08	S0203A.2	M04	2	mM
621	S0203A	Y10	S0203A.2	M05
622	S0203A	Y12	S0203A.2	M06	2	mM
623	S0203A	Y14	S0203A.2	M07
624	S0203A	Y16	S0203A.2	M08	2	mM
625	S0203A	Y18	S0203A.2	M09
626	S0203A	Y20	S0203A.2	M10	2	mM
627	S0203A	Y26	S0203A.2	M13
628	S0203A	Y28	S0203A.2	M14	2	mM
629	S0203A	Y30	S0203A.2	M15
630	S0203A	Y32	S0203A.2	M16	2	mM
631	S0203A	Y34	S0203A.2	M17
632	S0203A	Y36	S0203A.2	M18	2	mM
633	S0203A	Y38	S0203A.2	M19
634	S0203A	Y40	S0203A.2	M20	2	mM
635	S0203A	Y42	S0203A.2	M21
636	S0203A	Y44	S0203A.2	M22	2	mM
637	S0203A	Y46	S0203A.2	M23
638	S0203A	Y48	S0203A.2	M24	2	mM
639	S0203A	AA02	S0203A.2	N01	2	mM
640	S0203A	AA04	S0203A.2	N02
641	S0203A	AA06	S0203A.2	N03	2	mM
642	S0203A	AA08	S0203A.2	N04	1	mM
643	S0203A	AA10	S0203A.2	N05	2	mM
644	S0203A	AA12	S0203A.2	N06
645	S0203A	AA14	S0203A.2	N07	2	mM
646	S0203A	AA16	S0203A.2	N08
647	S0203A	AA18	S0203A.2	N09	2	mM
648	S0203A	AA20	S0203A.2	N10
649	S0203A	AA26	S0203A.2	N13	2	mM
650	S0203A	AA28	S0203A.2	N14
651	S0203A	AA30	S0203A.2	N15	2	mM
652	S0203A	AA32	S0203A.2	N16
653	S0203A	AA34	S0203A.2	N17	2	mM
654	S0203A	AA36	S0203A.2	N18
655	S0203A	AA38	S0203A.2	N19	2	mM
656	S0203A	AA40	S0203A.2	N20
657	S0203A	AA42	S0203A.2	N21	2	mM
658	S0203A	AA44	S0203A.2	N22
659	S0203A	AA46	S0203A.2	N23	2	mM
660	S0203A	AA48	S0203A.2	N24
661	S0203A	AC02	S0203A.2	O01
662	S0203A	AC04	S0203A.2	O02	2	mM
663	S0203A	AC06	S0203A.2	O03
664	S0203A	AC08	S0203A.2	O04	2	mM
665	S0203A	AC10	S0203A.2	O05
666	S0203A	AC12	S0203A.2	O06	2	mM
667	S0203A	AC14	S0203A.2	O07
668	S0203A	AC16	S0203A.2	O08	2	mM
669	S0203A	AC18	S0203A.2	O09
670	S0203A	AC20	S0203A.2	O10	2	mM
671	S0203A	AC26	S0203A.2	O13
672	S0203A	AC28	S0203A.2	O14	2	mM
673	S0203A	AC30	S0203A.2	O15
674	S0203A	AC32	S0203A.2	O16	2	mM
675	S0203A	AC34	S0203A.2	O17
676	S0203A	AC36	S0203A.2	O18	2	mM
677	S0203A	AC38	S0203A.2	O19
678	S0203A	AC40	S0203A.2	O20	2	mM
679	S0203A	AC42	S0203A.2	O21
680	S0203A	AC44	S0203A.2	O22	2	mM
681	S0203A	AC46	S0203A.2	O23
682	S0203A	AC48	S0203A.2	O24	2	mM
683	S0203A	AE02	S0203A.2	P01	2	mM
684	S0203A	AE04	S0203A.2	P02
685	S0203A	AE06	S0203A.2	P03	2	mM
686	S0203A	AE08	S0203A.2	P04	1	mM
687	S0203A	AE10	S0203A.2	P05	2	mM
688	S0203A	AE12	S0203A.2	P06
689	S0203A	AE14	S0203A.2	P07	2	mM
690	S0203A	AE16	S0203A.2	P08
691	S0203A	AE18	S0203A.2	P09	2	mM
692	S0203A	AE20	S0203A.2	P10
693	S0203A	AE26	S0203A.2	P13	2	mM
694	S0203A	AE28	S0203A.2	P14
695	S0203A	AE30	S0203A.2	P15	2	mM
696	S0203A	AE32	S0203A.2	P16
697	S0203A	AE34	S0203A.2	P17	2	mM
698	S0203A	AE36	S0203A.2	P18
699	S0203A	AE38	S0203A.2	P19	2	mM
700	S0203A	AE40	S0203A.2	P20
701	S0203A	AE42	S0203A.2	P21	2	mM
702	S0203A	AE44	S0203A.2	P22
703	S0203A	AE46	S0203A.2	P23	2	mM
704	S0203A	AE48	S0203A.2	P24
705	S0203A	B01	S0203A.3	A01	2	mM
706	S0203A	B03	S0203A.3	A02	2	mM
707	S0203A	B05	S0203A.3	A03	2	mM
708	S0203A	B07	S0203A.3	A04	2	mM
709	S0203A	B09	S0203A.3	A05	2	mM
710	S0203A	B11	S0203A.3	A06	2	mM
711	S0203A	B13	S0203A.3	A07	2	mM
712	S0203A	B15	S0203A.3	A08	2	mM
713	S0203A	B17	S0203A.3	A09	2	mM
714	S0203A	B19	S0203A.3	A10	2	mM
715	S0203A	B25	S0203A.3	A13	2	mM
716	S0203A	B27	S0203A.3	A14	2	mM
717	S0203A	B29	S0203A.3	A15	2	mM
718	S0203A	B31	S0203A.3	A16	2	mM
719	S0203A	B33	S0203A.3	A17	2	mM
720	S0203A	B35	S0203A.3	A18	2	mM
721	S0203A	B37	S0203A.3	A19	2	mM
722	S0203A	B39	S0203A.3	A20	2	mM
723	S0203A	B41	S0203A.3	A21	2	mM
724	S0203A	B43	S0203A.3	A22	2	mM
725	S0203A	B45	S0203A.3	A23	2	mM
726	S0203A	B47	S0203A.3	A24	2	mM
727	S0203A	D01	S0203A.3	B01	2	mM
728	S0203A	D03	S0203A.3	B02	2	mM
729	S0203A	D05	S0203A.3	B03	2	mM
730	S0203A	D07	S0203A.3	B04	2	mM
731	S0203A	D09	S0203A.3	B05	2	mM
732	S0203A	D11	S0203A.3	B06	2	mM
733	S0203A	D13	S0203A.3	B07	2	mM
734	S0203A	D15	S0203A.3	B08	2	mM
735	S0203A	D17	S0203A.3	B09	2	mM
736	S0203A	D19	S0203A.3	B10	2	mM
737	S0203A	D25	S0203A.3	B13	2	mM
738	S0203A	D27	S0203A.3	B14	2	mM
739	S0203A	D29	S0203A.3	B15	2	mM
740	S0203A	D31	S0203A.3	B16	2	mM
741	S0203A	D33	S0203A.3	B17	2	mM
742	S0203A	D35	S0203A.3	B18	2	mM
743	S0203A	D37	S0203A.3	B19	2	mM
744	S0203A	D39	S0203A.3	B20	2	mM
745	S0203A	D41	S0203A.3	B21	2	mM
746	S0203A	D43	S0203A.3	B22	2	mM
747	S0203A	D45	S0203A.3	B23	2	mM
748	S0203A	D47	S0203A.3	B24	2	mM
749	S0203A	F01	S0203A.3	C01	2	mM
750	S0203A	F03	S0203A.3	C02	2	mM
751	S0203A	F05	S0203A.3	C03	2	mM
752	S0203A	F07	S0203A.3	C04	2	mM
753	S0203A	F09	S0203A.3	C05	2	mM
754	S0203A	F11	S0203A.3	C06	2	mM
755	S0203A	F13	S0203A.3	C07	2	mM
756	S0203A	F15	S0203A.3	C08	2	mM
757	S0203A	F17	S0203A.3	C09	2	mM
758	S0203A	F19	S0203A.3	C10	2	mM
759	S0203A	F25	S0203A.3	C13	2	mM
760	S0203A	F27	S0203A.3	C14	2	mM
761	S0203A	F29	S0203A.3	C15	2	mM
762	S0203A	F31	S0203A.3	C16	2	mM
763	S0203A	F33	S0203A.3	C17	2	mM
764	S0203A	F35	S0203A.3	C18	2	mM
765	S0203A	F37	S0203A.3	C19	2	mM
766	S0203A	F39	S0203A.3	C20	2	mM
767	S0203A	F41	S0203A.3	C21	2	mM
768	S0203A	F43	S0203A.3	C22	2	mM
769	S0203A	F45	S0203A.3	C23	2	mM
770	S0203A	F47	S0203A.3	C24	2	mM
771	S0203A	H01	S0203A.3	D01	2	mM
772	S0203A	H03	S0203A.3	D02	2	mM
773	S0203A	H05	S0203A.3	D03	2	mM
774	S0203A	H07	S0203A.3	D04	2	mM
775	S0203A	H09	S0203A.3	D05	2	mM
776	S0203A	H11	S0203A.3	D06	2	mM
777	S0203A	H13	S0203A.3	D07	2	mM
778	S0203A	H15	S0203A.3	D08	2	mM
779	S0203A	H17	S0203A.3	D09	2	mM
780	S0203A	H19	S0203A.3	D10	2	mM
781	S0203A	H25	S0203A.3	D13	2	mM
782	S0203A	H27	S0203A.3	D14	2	mM
783	S0203A	H29	S0203A.3	D15	2	mM
784	S0203A	H31	S0203A.3	D16	2	mM
785	S0203A	H33	S0203A.3	D17	2	mM
786	S0203A	H35	S0203A.3	D18	2	mM
787	S0203A	H37	S0203A.3	D19	2	mM
788	S0203A	H39	S0203A.3	D20	2	mM
789	S0203A	H41	S0203A.3	D21	2	mM
790	S0203A	H43	S0203A.3	D22	2	mM
791	S0203A	H45	S0203A.3	D23	2	mM
792	S0203A	H47	S0203A.3	D24	2	mM
793	S0203A	J01	S0203A.3	E01	2	mM
794	S0203A	J03	S0203A.3	E02	2	mM
795	S0203A	J05	S0203A.3	E03	2	mM
796	S0203A	J07	S0203A.3	E04	2	mM
797	S0203A	J09	S0203A.3	E05	2	mM
798	S0203A	J11	S0203A.3	E06	2	mM
799	S0203A	J13	S0203A.3	E07	2	mM
800	S0203A	J15	S0203A.3	E08	2	mM
801	S0203A	J17	S0203A.3	E09	2	mM
802	S0203A	J19	S0203A.3	E10	2	mM
803	S0203A	J25	S0203A.3	E13	2	mM
804	S0203A	J27	S0203A.3	E14	2	mM
805	S0203A	J29	S0203A.3	E15	2	mM
806	S0203A	J31	S0203A.3	E16	2	mM
807	S0203A	J33	S0203A.3	E17	2	mM
808	S0203A	J35	S0203A.3	E18	2	mM
809	S0203A	J37	S0203A.3	E19	2	mM
810	S0203A	J39	S0203A.3	E20	2	mM
811	S0203A	J41	S0203A.3	E21	2	mM
812	S0203A	J43	S0203A.3	E22	2	mM
813	S0203A	J45	S0203A.3	E23	2	mM
814	S0203A	J47	S0203A.3	E24	2	mM
815	S0203A	L01	S0203A.3	F01	2	mM
816	S0203A	L03	S0203A.3	F02	2	mM
817	S0203A	L05	S0203A.3	F03	2	mM
818	S0203A	L07	S0203A.3	F04	2	mM
819	S0203A	L09	S0203A.3	F05	2	mM
820	S0203A	L11	S0203A.3	F06	2	mM
821	S0203A	L13	S0203A.3	F07	2	mM
822	S0203A	L15	S0203A.3	F08	2	mM
823	S0203A	L17	S0203A.3	F09	2	mM
824	S0203A	L19	S0203A.3	F10	2	mM
825	S0203A	L25	S0203A.3	F13	2	mM
826	S0203A	L27	S0203A.3	F14	2	mM
827	S0203A	L29	S0203A.3	F15	2	mM
828	S0203A	L31	S0203A.3	F16	2	mM
829	S0203A	L33	S0203A.3	F17	2	mM
830	S0203A	L35	S0203A.3	F18	2	mM
831	S0203A	L37	S0203A.3	F19	2	mM
832	S0203A	L39	S0203A.3	F20	2	mM
833	S0203A	L41	S0203A.3	F21	2	mM
834	S0203A	L43	S0203A.3	F22	2	mM
835	S0203A	L45	S0203A.3	F23	2	mM
836	S0203A	L47	S0203A.3	F24	2	mM
837	S0203A	N01	S0203A.3	G01	2	mM
838	S0203A	N03	S0203A.3	G02	2	mM
839	S0203A	N05	S0203A.3	G03	2	mM
840	S0203A	N07	S0203A.3	G04	2	mM
841	S0203A	N09	S0203A.3	G05	2	mM
842	S0203A	N11	S0203A.3	G06	2	mM
843	S0203A	N13	S0203A.3	G07	2	mM
844	S0203A	N15	S0203A.3	G08	2	mM
845	S0203A	N17	S0203A.3	G09	2	mM
846	S0203A	N19	S0203A.3	G10	2	mM
847	S0203A	N25	S0203A.3	G13	2	mM
848	S0203A	N27	S0203A.3	G14	2	mM
849	S0203A	N29	S0203A.3	G15	2	mM
850	S0203A	N31	S0203A.3	G16	2	mM
851	S0203A	N33	S0203A.3	G17	2	mM
852	S0203A	N35	S0203A.3	G18	2	mM
853	S0203A	N37	S0203A.3	G19	2	mM
854	S0203A	N39	S0203A.3	G20	2	mM
855	S0203A	N41	S0203A.3	G21	2	mM
856	S0203A	N43	S0203A.3	G22	2	mM
857	S0203A	N45	S0203A.3	G23	2	mM
858	S0203A	N47	S0203A.3	G24	2	mM
859	S0203A	P01	S0203A.3	H01	2	mM
860	S0203A	P03	S0203A.3	H02	2	mM
861	S0203A	P05	S0203A.3	H03	2	mM
862	S0203A	P07	S0203A.3	H04	2	mM
863	S0203A	P09	S0203A.3	H05	2	mM
864	S0203A	P11	S0203A.3	H06	2	mM
865	S0203A	P13	S0203A.3	H07	2	mM
866	S0203A	P15	S0203A.3	H08	2	mM
867	S0203A	P17	S0203A.3	H09	2	mM
868	S0203A	P19	S0203A.3	H10	2	mM
869	S0203A	P25	S0203A.3	H13	2	mM
870	S0203A	P27	S0203A.3	H14	2	mM
871	S0203A	P29	S0203A.3	H15	2	mM
872	S0203A	P31	S0203A.3	H16	2	mM
873	S0203A	P33	S0203A.3	H17	2	mM
874	S0203A	P35	S0203A.3	H18	2	mM
875	S0203A	P37	S0203A.3	H19	2	mM
876	S0203A	P39	S0203A.3	H20	2	mM
877	S0203A	P41	S0203A.3	H21	2	mM
878	S0203A	P43	S0203A.3	H22	2	mM
879	S0203A	P45	S0203A.3	H23	2	mM
880	S0203A	P47	S0203A.3	H24	2	mM
881	S0203A	R01	S0203A.3	I01	2	mM
882	S0203A	R03	S0203A.3	I02	2	mM
883	S0203A	R05	S0203A.3	I03	2	mM
884	S0203A	R07	S0203A.3	I04	2	mM
885	S0203A	R09	S0203A.3	I05	2	mM
886	S0203A	R11	S0203A.3	I06	2	mM
887	S0203A	R13	S0203A.3	I07	2	mM
888	S0203A	R15	S0203A.3	I08	2	mM
889	S0203A	R17	S0203A.3	I09	2	mM
890	S0203A	R19	S0203A.3	I10	2	mM
891	S0203A	R25	S0203A.3	I13	2	mM
892	S0203A	R27	S0203A.3	I14	2	mM
893	S0203A	R29	S0203A.3	I15	2	mM
894	S0203A	R31	S0203A.3	I16	2	mM
895	S0203A	R33	S0203A.3	I17	2	mM
896	S0203A	R35	S0203A.3	I18	2	mM
897	S0203A	R37	S0203A.3	I19	2	mM
898	S0203A	R39	S0203A.3	I20	2	mM
899	S0203A	R41	S0203A.3	I21	2	mM
900	S0203A	R43	S0203A.3	I22	2	mM
901	S0203A	R45	S0203A.3	I23	2	mM
902	S0203A	R47	S0203A.3	I24	2	mM
903	S0203A	T01	S0203A.3	J01	2	mM
904	S0203A	T03	S0203A.3	J02	2	mM
905	S0203A	T05	S0203A.3	J03	2	mM
906	S0203A	T07	S0203A.3	J04	2	mM
907	S0203A	T09	S0203A.3	J05	2	mM
908	S0203A	T11	S0203A.3	J06	2	mM
909	S0203A	T13	S0203A.3	J07	2	mM
910	S0203A	T15	S0203A.3	J08	2	mM
911	S0203A	T17	S0203A.3	J09	2	mM
912	S0203A	T19	S0203A.3	J10	2	mM
913	S0203A	T25	S0203A.3	J13	2	mM
914	S0203A	T27	S0203A.3	J14	2	mM
915	S0203A	T29	S0203A.3	J15	2	mM
916	S0203A	T31	S0203A.3	J16	2	mM
917	S0203A	T33	S0203A.3	J17	2	mM
918	S0203A	T35	S0203A.3	J18	2	mM
919	S0203A	T37	S0203A.3	J19	2	mM
920	S0203A	T39	S0203A.3	J20	2	mM
921	S0203A	T41	S0203A.3	J21	2	mM
922	S0203A	T43	S0203A.3	J22	2	mM
923	S0203A	T45	S0203A.3	J23	2	mM
924	S0203A	T47	S0203A.3	J24	2	mM
925	S0203A	V01	S0203A.3	K01	2	mM
926	S0203A	V03	S0203A.3	K02	2	mM
927	S0203A	V05	S0203A.3	K03	2	mM
928	S0203A	V07	S0203A.3	K04	2	mM
929	S0203A	V09	S0203A.3	K05	2	mM
930	S0203A	V11	S0203A.3	K06	2	mM
931	S0203A	V13	S0203A.3	K07	2	mM
932	S0203A	V15	S0203A.3	K08	2	mM
933	S0203A	V17	S0203A.3	K09	2	mM
934	S0203A	V19	S0203A.3	K10	2	mM
935	S0203A	V25	S0203A.3	K13	2	mM
936	S0203A	V27	S0203A.3	K14	2	mM
937	S0203A	V29	S0203A.3	K15	2	mM
938	S0203A	V31	S0203A.3	K16	2	mM
939	S0203A	V33	S0203A.3	K17	2	mM
940	S0203A	V35	S0203A.3	K18	2	mM
941	S0203A	V37	S0203A.3	K19	2	mM
942	S0203A	V39	S0203A.3	K20	2	mM
943	S0203A	V41	S0203A.3	K21	2	mM
944	S0203A	V43	S0203A.3	K22	2	mM
945	S0203A	V45	S0203A.3	K23	2	mM
946	S0203A	V47	S0203A.3	K24	2	mM
947	S0203A	X01	S0203A.3	L01	2	mM
948	S0203A	X03	S0203A.3	L02	2	mM
949	S0203A	X05	S0203A.3	L03	2	mM
950	S0203A	X07	S0203A.3	L04	2	mM
951	S0203A	X09	S0203A.3	L05	2	mM
952	S0203A	X11	S0203A.3	L06	2	mM
953	S0203A	X13	S0203A.3	L07	2	mM
954	S0203A	X15	S0203A.3	L08	2	mM
955	S0203A	X17	S0203A.3	L09	2	mM
956	S0203A	X19	S0203A.3	L10	2	mM
957	S0203A	X25	S0203A.3	L13	2	mM
958	S0203A	X27	S0203A.3	L14	2	mM
959	S0203A	X29	S0203A.3	L15	2	mM
960	S0203A	X31	S0203A.3	L16	2	mM
961	S0203A	X33	S0203A.3	L17	2	mM
962	S0203A	X35	S0203A.3	L18	2	mM
963	S0203A	X37	S0203A.3	L19	2	mM
964	S0203A	X39	S0203A.3	L20	2	mM
965	S0203A	X41	S0203A.3	L21	2	mM
966	S0203A	X43	S0203A.3	L22	2	mM
967	S0203A	X45	S0203A.3	L23	2	mM
968	S0203A	X47	S0203A.3	L24	2	mM
969	S0203A	Z01	S0203A.3	M01	2	mM
970	S0203A	Z03	S0203A.3	M02	2	mM
971	S0203A	Z05	S0203A.3	M03	2	mM
972	S0203A	Z07	S0203A.3	M04	2	mM
973	S0203A	Z09	S0203A.3	M05	2	mM
974	S0203A	Z11	S0203A.3	M06	2	mM
975	S0203A	Z13	S0203A.3	M07	2	mM
976	S0203A	Z15	S0203A.3	M08	2	mM
977	S0203A	Z17	S0203A.3	M09	2	mM
978	S0203A	Z19	S0203A.3	M10	2	mM
979	S0203A	Z25	S0203A.3	M13	2	mM
980	S0203A	Z27	S0203A.3	M14	2	mM
981	S0203A	Z29	S0203A.3	M15	2	mM
982	S0203A	Z31	S0203A.3	M16	2	mM
983	S0203A	Z33	S0203A.3	M17	2	mM
984	S0203A	Z35	S0203A.3	M18	2	mM
985	S0203A	Z37	S0203A.3	M19	2	mM
986	S0203A	Z39	S0203A.3	M20	2	mM
987	S0203A	Z41	S0203A.3	M21	2	mM
988	S0203A	Z43	S0203A.3	M22	2	mM
989	S0203A	Z45	S0203A.3	M23	2	mM
990	S0203A	Z47	S0203A.3	M24	2	mM
991	S0203A	AB01	S0203A.3	N01	2	mM
992	S0203A	AB03	S0203A.3	N02	2	mM
993	S0203A	AB05	S0203A.3	N03	2	mM
994	S0203A	AB07	S0203A.3	N04	2	mM
995	S0203A	AB09	S0203A.3	N05	2	mM
996	S0203A	AB11	S0203A.3	N06	2	mM
997	S0203A	AB13	S0203A.3	N07	2	mM
998	S0203A	AB15	S0203A.3	N08	2	mM
999	S0203A	AB17	S0203A.3	N09	2	mM
1000	S0203A	AB19	S0203A.3	N10	2	mM
1001	S0203A	AB25	S0203A.3	N13	2	mM
1002	S0203A	AB27	S0203A.3	N14	2	mM
1003	S0203A	AB29	S0203A.3	N15	2	mM
1004	S0203A	AB31	S0203A.3	N16	2	mM
1005	S0203A	AB33	S0203A.3	N17	2	mM
1006	S0203A	AB35	S0203A.3	N18	2	mM
1007	S0203A	AB37	S0203A.3	N19	2	mM
1008	S0203A	AB39	S0203A.3	N20	2	mM
1009	S0203A	AB41	S0203A.3	N21	2	mM
1010	S0203A	AB43	S0203A.3	N22	2	mM
1011	S0203A	AB45	S0203A.3	N23	2	mM
1012	S0203A	AB47	S0203A.3	N24	2	mM
1013	S0203A	AD01	S0203A.3	O01	2	mM
1014	S0203A	AD03	S0203A.3	O02	2	mM
1015	S0203A	AD05	S0203A.3	O03	2	mM
1016	S0203A	AD07	S0203A.3	O04	2	mM
1017	S0203A	AD09	S0203A.3	O05	2	mM
1018	S0203A	AD11	S0203A.3	O06	2	mM
1019	S0203A	AD13	S0203A.3	O07	2	mM
1020	S0203A	AD15	S0203A.3	O08	2	mM
1021	S0203A	AD17	S0203A.3	O09	2	mM
1022	S0203A	AD19	S0203A.3	O10	2	mM
1023	S0203A	AD25	S0203A.3	O13	2	mM
1024	S0203A	AD27	S0203A.3	O14	2	mM
1025	S0203A	AD29	S0203A.3	O15	2	mM
1026	S0203A	AD31	S0203A.3	O16	2	mM
1027	S0203A	AD33	S0203A.3	O17	2	mM
1028	S0203A	AD35	S0203A.3	O18	2	mM
1029	S0203A	AD37	S0203A.3	O19	2	mM
1030	S0203A	AD39	S0203A.3	O20	2	mM
1031	S0203A	AD41	S0203A.3	O21	2	mM
1032	S0203A	AD43	S0203A.3	O22	2	mM
1033	S0203A	AD45	S0203A.3	O23	2	mM
1034	S0203A	AD47	S0203A.3	O24	2	mM
1035	S0203A	AF01	S0203A.3	P01	2	mM
1036	S0203A	AF03	S0203A.3	P02	2	mM
1037	S0203A	AF05	S0203A.3	P03	2	mM
1038	S0203A	AF07	S0203A.3	P04	2	mM
1039	S0203A	AF09	S0203A.3	P05	2	mM
1040	S0203A	AF11	S0203A.3	P06	2	mM
1041	S0203A	AF13	S0203A.3	P07	2	mM
1042	S0203A	AF15	S0203A.3	P08	2	mM
1043	S0203A	AF17	S0203A.3	P09	2	mM
1044	S0203A	AF19	S0203A.3	P10	2	mM
1045	S0203A	AF25	S0203A.3	P13	2	mM
1046	S0203A	AF27	S0203A.3	P14	2	mM
1047	S0203A	AF29	S0203A.3	P15	2	mM
1048	S0203A	AF31	S0203A.3	P16	2	mM
1049	S0203A	AF33	S0203A.3	P17	2	mM
1050	S0203A	AF35	S0203A.3	P18	2	mM
1051	S0203A	AF37	S0203A.3	P19	2	mM
1052	S0203A	AF39	S0203A.3	P20	2	mM
1053	S0203A	AF41	S0203A.3	P21	2	mM
1054	S0203A	AF43	S0203A.3	P22	2	mM
1055	S0203A	AF45	S0203A.3	P23	2	mM
1056	S0203A	AF47	S0203A.3	P24	2	mM
1057	S0203A	B02	S0203A.4	A01	2	mM
1058	S0203A	B04	S0203A.4	A02
1059	S0203A	B06	S0203A.4	A03	2	mM
1060	S0203A	B08	S0203A.4	A04
1061	S0203A	B10	S0203A.4	A05	2	mM
1062	S0203A	B12	S0203A.4	A06
1063	S0203A	B14	S0203A.4	A07	2	mM
1064	S0203A	B16	S0203A.4	A08
1065	S0203A	B18	S0203A.4	A09	2	mM
1066	S0203A	B20	S0203A.4	A10
1067	S0203A	B26	S0203A.4	A13	2	mM
1068	S0203A	B28	S0203A.4	A14
1069	S0203A	B30	S0203A.4	A15	2	mM
1070	S0203A	B32	S0203A.4	A16
1071	S0203A	B34	S0203A.4	A17	2	mM
1072	S0203A	B36	S0203A.4	A18
1073	S0203A	B38	S0203A.4	A19	2	mM
1074	S0203A	B40	S0203A.4	A20
1075	S0203A	B42	S0203A.4	A21	2	mM
1076	S0203A	B44	S0203A.4	A22
1077	S0203A	B46	S0203A.4	A23	2	mM
1078	S0203A	B48	S0203A.4	A24
1079	S0203A	D02	S0203A.4	B01	2	mM
1080	S0203A	D04	S0203A.4	B02
1081	S0203A	D06	S0203A.4	B03	2	mM
1082	S0203A	D08	S0203A.4	B04
1083	S0203A	D10	S0203A.4	B05	2	mM
1084	S0203A	D12	S0203A.4	B06	2	mM
1085	S0203A	D14	S0203A.4	B07	2	mM
1086	S0203A	D16	S0203A.4	B08	2	mM
1087	S0203A	D18	S0203A.4	B09	2	mM
1088	S0203A	D20	S0203A.4	B10
1089	S0203A	D26	S0203A.4	B13	2	mM
1090	S0203A	D28	S0203A.4	B14
1091	S0203A	D30	S0203A.4	B15	2	mM
1092	S0203A	D32	S0203A.4	B16	2	mM
1093	S0203A	D34	S0203A.4	B17	2	mM
1094	S0203A	D36	S0203A.4	B18	2	mM
1095	S0203A	D38	S0203A.4	B19	2	mM
1096	S0203A	D40	S0203A.4	B20	2	mM
1097	S0203A	D42	S0203A.4	B21	2	mM
1098	S0203A	D44	S0203A.4	B22	2	mM
1099	S0203A	D46	S0203A.4	B23	2	mM
1100	S0203A	D48	S0203A.4	B24	2	mM
1101	S0203A	F02	S0203A.4	C01	2	mM
1102	S0203A	F04	S0203A.4	C02
1103	S0203A	F06	S0203A.4	C03	2	mM
1104	S0203A	F08	S0203A.4	C04
1105	S0203A	F10	S0203A.4	C05	2	mM
1106	S0203A	F12	S0203A.4	C06
1107	S0203A	F14	S0203A.4	C07	2	mM
1108	S0203A	F16	S0203A.4	C08
1109	S0203A	F18	S0203A.4	C09	2	mM
1110	S0203A	F20	S0203A.4	C10
1111	S0203A	F26	S0203A.4	C13	2	mM
1112	S0203A	F28	S0203A.4	C14
1113	S0203A	F30	S0203A.4	C15	2	mM
1114	S0203A	F32	S0203A.4	C16
1115	S0203A	F34	S0203A.4	C17	2	mM
1116	S0203A	F36	S0203A.4	C18
1117	S0203A	F38	S0203A.4	C19	2	mM
1118	S0203A	F40	S0203A.4	C20
1119	S0203A	F42	S0203A.4	C21	2	mM
1120	S0203A	F44	S0203A.4	C22
1121	S0203A	F46	S0203A.4	C23	2	mM
1122	S0203A	F48	S0203A.4	C24
1123	S0203A	H02	S0203A.4	D01	2	mM
1124	S0203A	H04	S0203A.4	D02
1125	S0203A	H06	S0203A.4	D03	2	mM
1126	S0203A	H08	S0203A.4	D04
1127	S0203A	H10	S0203A.4	D05	2	mM
1128	S0203A	H12	S0203A.4	D06	2	mM
1129	S0203A	H14	S0203A.4	D07	2	mM
1130	S0203A	H16	S0203A.4	D08	2	mM
1131	S0203A	H18	S0203A.4	D09	2	mM
1132	S0203A	H20	S0203A.4	D10
1133	S0203A	H26	S0203A.4	D13	2	mM
1134	S0203A	H28	S0203A.4	D14
1135	S0203A	H30	S0203A.4	D15	2	mM
1136	S0203A	H32	S0203A.4	D16	2	mM
1137	S0203A	H34	S0203A.4	D17	2	mM
1138	S0203A	H36	S0203A.4	D18	2	mM
1139	S0203A	H38	S0203A.4	D19	2	mM
1140	S0203A	H40	S0203A.4	D20	2	mM
1141	S0203A	H42	S0203A.4	D21	2	mM
1142	S0203A	H44	S0203A.4	D22	2	mM
1143	S0203A	H46	S0203A.4	D23	2	mM
1144	S0203A	H48	S0203A.4	D24	2	mM
1145	S0203A	J02	S0203A.4	E01	2	mM
1146	S0203A	J04	S0203A.4	E02
1147	S0203A	J06	S0203A.4	E03	2	mM
1148	S0203A	J08	S0203A.4	E04
1149	S0203A	J10	S0203A.4	E05	2	mM
1150	S0203A	J12	S0203A.4	E06
1151	S0203A	J14	S0203A.4	E07	2	mM
1152	S0203A	J16	S0203A.4	E08
1153	S0203A	J18	S0203A.4	E09	2	mM
1154	S0203A	J20	S0203A.4	E10
1155	S0203A	J26	S0203A.4	E13	2	mM
1156	S0203A	J28	S0203A.4	E14
1157	S0203A	J30	S0203A.4	E15	2	mM
1158	S0203A	J32	S0203A.4	E16
1159	S0203A	J34	S0203A.4	E17	2	mM
1160	S0203A	J36	S0203A.4	E18
1161	S0203A	J38	S0203A.4	E19	2	mM
1162	S0203A	J40	S0203A.4	E20
1163	S0203A	J42	S0203A.4	E21	2	mM
1164	S0203A	J44	S0203A.4	E22
1165	S0203A	J46	S0203A.4	E23	2	mM
1166	S0203A	J48	S0203A.4	E24
1167	S0203A	L02	S0203A.4	F01	2	mM
1168	S0203A	L04	S0203A.4	F02
1169	S0203A	L06	S0203A.4	F03	2	mM
1170	S0203A	L08	S0203A.4	F04
1171	S0203A	L10	S0203A.4	F05	2	mM
1172	S0203A	L12	S0203A.4	F06	2	mM
1173	S0203A	L14	S0203A.4	F07	2	mM
1174	S0203A	L16	S0203A.4	F08	2	mM
1175	S0203A	L18	S0203A.4	F09	2	mM
1176	S0203A	L20	S0203A.4	F10
1177	S0203A	L26	S0203A.4	F13	2	mM
1178	S0203A	L28	S0203A.4	F14	2	mM
1179	S0203A	L30	S0203A.4	F15	2	mM
1180	S0203A	L32	S0203A.4	F16	2	mM
1181	S0203A	L34	S0203A.4	F17	2	mM
1182	S0203A	L36	S0203A.4	F18	2	mM
1183	S0203A	L38	S0203A.4	F19	2	mM
1184	S0203A	L40	S0203A.4	F20	2	mM
1185	S0203A	L42	S0203A.4	F21	2	mM
1186	S0203A	L44	S0203A.4	F22	2	mM
1187	S0203A	L46	S0203A.4	F23	2	mM
1188	S0203A	L48	S0203A.4	F24	2	mM
1189	S0203A	N02	S0203A.4	G01	2	mM
1190	S0203A	N04	S0203A.4	G02
1191	S0203A	N06	S0203A.4	G03	2	mM
1192	S0203A	N08	S0203A.4	G04
1193	S0203A	N10	S0203A.4	G05	2	mM
1194	S0203A	N12	S0203A.4	G06
1195	S0203A	N14	S0203A.4	G07	2	mM
1196	S0203A	N16	S0203A.4	G08
1197	S0203A	N18	S0203A.4	G09	2	mM
1198	S0203A	N20	S0203A.4	G10
1199	S0203A	N26	S0203A.4	G13	2	mM
1200	S0203A	N28	S0203A.4	G14
1201	S0203A	N30	S0203A.4	G15	2	mM
1202	S0203A	N32	S0203A.4	G16
1203	S0203A	N34	S0203A.4	G17	2	mM
1204	S0203A	N36	S0203A.4	G18
1205	S0203A	N38	S0203A.4	G19	2	mM
1206	S0203A	N40	S0203A.4	G20
1207	S0203A	N42	S0203A.4	G21	2	mM
1208	S0203A	N44	S0203A.4	G22
1209	S0203A	N46	S0203A.4	G23	2	mM
1210	S0203A	N48	S0203A.4	G24
1211	S0203A	P02	S0203A.4	H01	2	mM
1212	S0203A	P04	S0203A.4	H02
1213	S0203A	P06	S0203A.4	H03	2	mM
1214	S0203A	P08	S0203A.4	H04
1215	S0203A	P10	S0203A.4	H05	2	mM
1216	S0203A	P12	S0203A.4	H06	2	mM
1217	S0203A	P14	S0203A.4	H07	2	mM
1218	S0203A	P16	S0203A.4	H08	2	mM
1219	S0203A	P18	S0203A.4	H09	2	mM
1220	S0203A	P20	S0203A.4	H10
1221	S0203A	P26	S0203A.4	H13	2	mM
1222	S0203A	P28	S0203A.4	H14	2	mM
1223	S0203A	P30	S0203A.4	H15	2	mM
1224	S0203A	P32	S0203A.4	H16	2	mM
1225	S0203A	P34	S0203A.4	H17	2	mM
1226	S0203A	P36	S0203A.4	H18	2	mM
1227	S0203A	P38	S0203A.4	H19	2	mM
1228	S0203A	P40	S0203A.4	H20	2	mM
1229	S0203A	P42	S0203A.4	H21	2	mM
1230	S0203A	P44	S0203A.4	H22	2	mM
1231	S0203A	P46	S0203A.4	H23	2	mM
1232	S0203A	P48	S0203A.4	H24	2	mM
1233	S0203A	R02	S0203A.4	I01	2	mM
1234	S0203A	R04	S0203A.4	I02
1235	S0203A	R06	S0203A.4	I03	2	mM
1236	S0203A	R08	S0203A.4	I04
1237	S0203A	R10	S0203A.4	I05	2	mM
1238	S0203A	R12	S0203A.4	I06
1239	S0203A	R14	S0203A.4	I07	2	mM
1240	S0203A	R16	S0203A.4	I08
1241	S0203A	R18	S0203A.4	I09	2	mM
1242	S0203A	R20	S0203A.4	I10
1243	S0203A	R26	S0203A.4	I13	2	mM
1244	S0203A	R28	S0203A.4	I14
1245	S0203A	R30	S0203A.4	I15	2	mM
1246	S0203A	R32	S0203A.4	I16
1247	S0203A	R34	S0203A.4	I17	2	mM
1248	S0203A	R36	S0203A.4	I18
1249	S0203A	R38	S0203A.4	I19	2	mM
1250	S0203A	R40	S0203A.4	I20
1251	S0203A	R42	S0203A.4	I21	2	mM
1252	S0203A	R44	S0203A.4	I22
1253	S0203A	R46	S0203A.4	I23	2	mM
1254	S0203A	R48	S0203A.4	I24
1255	S0203A	T02	S0203A.4	J01	2	mM
1256	S0203A	T04	S0203A.4	J02
1257	S0203A	T06	S0203A.4	J03	2	mM
1258	S0203A	T08	S0203A.4	J04
1259	S0203A	T10	S0203A.4	J05	2	mM
1260	S0203A	T12	S0203A.4	J06	2	mM
1261	S0203A	T14	S0203A.4	J07	2	mM
1262	S0203A	T16	S0203A.4	J08	2	mM
1263	S0203A	T18	S0203A.4	J09	2	mM
1264	S0203A	T20	S0203A.4	J10
1265	S0203A	T26	S0203A.4	J13	2	mM
1266	S0203A	T28	S0203A.4	J14	2	mM
1267	S0203A	T30	S0203A.4	J15	2	mM
1268	S0203A	T32	S0203A.4	J16	2	mM
1269	S0203A	T34	S0203A.4	J17	2	mM
1270	S0203A	T36	S0203A.4	J18	2	mM
1271	S0203A	T38	S0203A.4	J19	2	mM
1272	S0203A	T40	S0203A.4	J20	2	mM
1273	S0203A	T42	S0203A.4	J21	2	mM
1274	S0203A	T44	S0203A.4	J22	2	mM
1275	S0203A	T46	S0203A.4	J23	2	mM
1276	S0203A	T48	S0203A.4	J24	2	mM
1277	S0203A	V02	S0203A.4	K01	2	mM
1278	S0203A	V04	S0203A.4	K02
1279	S0203A	V06	S0203A.4	K03	2	mM
1280	S0203A	V08	S0203A.4	K04
1281	S0203A	V10	S0203A.4	K05	2	mM
1282	S0203A	V12	S0203A.4	K06
1283	S0203A	V14	S0203A.4	K07	2	mM
1284	S0203A	V16	S0203A.4	K08
1285	S0203A	V18	S0203A.4	K09	2	mM
1286	S0203A	V20	S0203A.4	K10
1287	S0203A	V26	S0203A.4	K13	2	mM
1288	S0203A	V28	S0203A.4	K14
1289	S0203A	V30	S0203A.4	K15	2	mM
1290	S0203A	V32	S0203A.4	K16
1291	S0203A	V34	S0203A.4	K17	2	mM
1292	S0203A	V36	S0203A.4	K18
1293	S0203A	V38	S0203A.4	K19	2	mM
1294	S0203A	V40	S0203A.4	K20
1295	S0203A	V42	S0203A.4	K21	2	mM
1296	S0203A	V44	S0203A.4	K22
1297	S0203A	V46	S0203A.4	K23	2	mM
1298	S0203A	V48	S0203A.4	K24
1299	S0203A	X02	S0203A.4	L01	2	mM
1300	S0203A	X04	S0203A.4	L02
1301	S0203A	X06	S0203A.4	L03	2	mM
1302	S0203A	X08	S0203A.4	L04
1303	S0203A	X10	S0203A.4	L05	2	mM
1304	S0203A	X12	S0203A.4	L06	2	mM
1305	S0203A	X14	S0203A.4	L07	2	mM
1306	S0203A	X16	S0203A.4	L08
1307	S0203A	X18	S0203A.4	L09	2	mM
1308	S0203A	X20	S0203A.4	L10
1309	S0203A	X26	S0203A.4	L13	2	mM
1310	S0203A	X28	S0203A.4	L14	2	mM
1311	S0203A	X30	S0203A.4	L15	2	mM
1312	S0203A	X32	S0203A.4	L16	2	mM
1313	S0203A	X34	S0203A.4	L17	2	mM
1314	S0203A	X36	S0203A.4	L18	2	mM
1315	S0203A	X38	S0203A.4	L19	2	mM
1316	S0203A	X40	S0203A.4	L20	2	mM
1317	S0203A	X42	S0203A.4	L21	2	mM
1318	S0203A	X44	S0203A.4	L22	2	mM
1319	S0203A	X46	S0203A.4	L23	2	mM
1320	S0203A	X48	S0203A.4	L24	2	mM
1321	S0203A	Z02	S0203A.4	M01	2	mM
1322	S0203A	Z04	S0203A.4	M02
1323	S0203A	Z06	S0203A.4	M03	2	mM
1324	S0203A	Z08	S0203A.4	M04
1325	S0203A	Z10	S0203A.4	M05	2	mM
1326	S0203A	Z12	S0203A.4	M06
1327	S0203A	Z14	S0203A.4	M07	2	mM
1328	S0203A	Z16	S0203A.4	M08
1329	S0203A	Z18	S0203A.4	M09	2	mM
1330	S0203A	Z20	S0203A.4	M10
1331	S0203A	Z26	S0203A.4	M13	2	mM
1332	S0203A	Z28	S0203A.4	M14
1333	S0203A	Z30	S0203A.4	M15	2	mM
1334	S0203A	Z32	S0203A.4	M16
1335	S0203A	Z34	S0203A.4	M17	2	mM
1336	S0203A	Z36	S0203A.4	M18
1337	S0203A	Z38	S0203A.4	M19	2	mM
1338	S0203A	Z40	S0203A.4	M20
1339	S0203A	Z42	S0203A.4	M21	2	mM
1340	S0203A	Z44	S0203A.4	M22
1341	S0203A	Z46	S0203A.4	M23	2	mM
1342	S0203A	Z48	S0203A.4	M24
1343	S0203A	AB02	S0203A.4	N01	2	mM
1344	S0203A	AB04	S0203A.4	N02
1345	S0203A	AB06	S0203A.4	N03	2	mM
1346	S0203A	AB08	S0203A.4	N04
1347	S0203A	AB10	S0203A.4	N05	2	mM
1348	S0203A	AB12	S0203A.4	N06	2	mM
1349	S0203A	AB14	S0203A.4	N07	2	mM
1350	S0203A	AB16	S0203A.4	N08
1351	S0203A	AB18	S0203A.4	N09	2	mM
1352	S0203A	AB20	S0203A.4	N10
1353	S0203A	AB26	S0203A.4	N13	2	mM
1354	S0203A	AB28	S0203A.4	N14	2	mM
1355	S0203A	AB30	S0203A.4	N15	2	mM
1356	S0203A	AB32	S0203A.4	N16	2	mM
1357	S0203A	AB34	S0203A.4	N17	2	mM
1358	S0203A	AB36	S0203A.4	N18	2	mM
1359	S0203A	AB38	S0203A.4	N19	2	mM
1360	S0203A	AB40	S0203A.4	N20	2	mM
1361	S0203A	AB42	S0203A.4	N21	2	mM
1362	S0203A	AB44	S0203A.4	N22	2	mM
1363	S0203A	AB46	S0203A.4	N23	2	mM
1364	S0203A	AB48	S0203A.4	N24	2	mM
1365	S0203A	AD02	S0203A.4	O01	2	mM
1366	S0203A	AD04	S0203A.4	O02
1367	S0203A	AD06	S0203A.4	O03	2	mM
1368	S0203A	AD08	S0203A.4	O04
1369	S0203A	AD10	S0203A.4	O05	2	mM
1370	S0203A	AD12	S0203A.4	O06
1371	S0203A	AD14	S0203A.4	O07	2	mM
1372	S0203A	AD16	S0203A.4	O08
1373	S0203A	AD18	S0203A.4	O09	2	mM
1374	S0203A	AD20	S0203A.4	O10
1375	S0203A	AD26	S0203A.4	O13	2	mM
1376	S0203A	AD28	S0203A.4	O14
1377	S0203A	AD30	S0203A.4	O15	2	mM
1378	S0203A	AD32	S0203A.4	O16
1379	S0203A	AD34	S0203A.4	O17	2	mM
1380	S0203A	AD36	S0203A.4	O18
1381	S0203A	AD38	S0203A.4	O19	2	mM
1382	S0203A	AD40	S0203A.4	O20
1383	S0203A	AD42	S0203A.4	O21	2	mM
1384	S0203A	AD44	S0203A.4	O22
1385	S0203A	AD46	S0203A.4	O23	2	mM
1386	S0203A	AD48	S0203A.4	O24
1387	S0203A	AF02	S0203A.4	P01	2	mM
1388	S0203A	AF04	S0203A.4	P02
1389	S0203A	AF06	S0203A.4	P03	2	mM
1390	S0203A	AF08	S0203A.4	P04	1	mM
1391	S0203A	AF10	S0203A.4	P05	2	mM
1392	S0203A	AF12	S0203A.4	P06	2	mM
1393	S0203A	AF14	S0203A.4	P07	2	mM
1394	S0203A	AF16	S0203A.4	P08
1395	S0203A	AF18	S0203A.4	P09	2	mM
1396	S0203A	AF20	S0203A.4	P10
1397	S0203A	AF26	S0203A.4	P13	2	mM
1398	S0203A	AF28	S0203A.4	P14	2	mM
1399	S0203A	AF30	S0203A.4	P15	2	mM
1400	S0203A	AF32	S0203A.4	P16	2	mM
1401	S0203A	AF34	S0203A.4	P17	2	mM
1402	S0203A	AF36	S0203A.4	P18	2	mM
1403	S0203A	AF38	S0203A.4	P19	2	mM
1404	S0203A	AF40	S0203A.4	P20	2	mM
1405	S0203A	AF42	S0203A.4	P21	2	mM
1406	S0203A	AF44	S0203A.4	P22	2	mM
1407	S0203A	AF46	S0203A.4	P23	2	mM
1408	S0203A	AF48	S0203A.4	P24	2	mM

## Sheet: part I hits list
Index	Plate_name_1536	Address_1536	Plate_name_384	Address_384	Conc	Conc_unit
6	S0203A	A11	S0203A.1	A06	2	mM
86	S0203A	G43	S0203A.1	D22	2	mM
879	S0203A	P45	S0203A.3	H23	2	mM
1262	S0203A	T16	S0203A.4	J08	2	mM
1358	S0203A	AB36	S0203A.4	N18	2	mM
1392	S0203A	AF12	S0203A.4	P06	2	mM

## Sheet: part III layout
Index	Plate_name_1536	Address_1536	Plate_name_384	Address_384	Conc	Conc_unit
1	SI0009C	A01	SI0009C.1	A01	10	mM
2	SI0009C	A03	SI0009C.1	A02	10	mM
3	SI0009C	A05	SI0009C.1	A03	10	mM
4	SI0009C	A07	SI0009C.1	A04	10	mM
5	SI0009C	A09	SI0009C.1	A05	10	mM
6	SI0009C	A11	SI0009C.1	A06	10	mM
7	SI0009C	A13	SI0009C.1	A07	10	mM
8	SI0009C	A15	SI0009C.1	A08	10	mM
9	SI0009C	A17	SI0009C.1	A09	10	mM
10	SI0009C	A19	SI0009C.1	A10	10	mM
11	SI0009C	A25	SI0009C.1	A13	10	mM
12	SI0009C	A27	SI0009C.1	A14	10	mM
13	SI0009C	A29	SI0009C.1	A15	10	mM
14	SI0009C	A31	SI0009C.1	A16	10	mM
15	SI0009C	A33	SI0009C.1	A17	10	mM
16	SI0009C	A35	SI0009C.1	A18	10	mM
17	SI0009C	A37	SI0009C.1	A19	10	mM
18	SI0009C	A39	SI0009C.1	A20	10	mM
19	SI0009C	A41	SI0009C.1	A21	10	mM
20	SI0009C	A43	SI0009C.1	A22	10	mM
21	SI0009C	A45	SI0009C.1	A23	1	mM
22	SI0009C	A47	SI0009C.1	A24	10	mM
23	SI0009C	C01	SI0009C.1	B01	10	mM
24	SI0009C	C03	SI0009C.1	B02	10	mM
25	SI0009C	C05	SI0009C.1	B03	10	mM
26	SI0009C	C07	SI0009C.1	B04	10	mM
27	SI0009C	C09	SI0009C.1	B05	10	mM
28	SI0009C	C11	SI0009C.1	B06	10	mM
29	SI0009C	C13	SI0009C.1	B07	10	mM
30	SI0009C	C15	SI0009C.1	B08	10	mM
31	SI0009C	C17	SI0009C.1	B09	10	mM
32	SI0009C	C19	SI0009C.1	B10	10	mM
33	SI0009C	C25	SI0009C.1	B13	10	mM
34	SI0009C	C27	SI0009C.1	B14	10	mM
35	SI0009C	C29	SI0009C.1	B15	10	mM
36	SI0009C	C31	SI0009C.1	B16	10	mM
37	SI0009C	C33	SI0009C.1	B17	10	mM
38	SI0009C	C35	SI0009C.1	B18	10	mM
39	SI0009C	C37	SI0009C.1	B19	10	mM
40	SI0009C	C39	SI0009C.1	B20	10	mM
41	SI0009C	C41	SI0009C.1	B21	10	mM
42	SI0009C	C43	SI0009C.1	B22	10	mM
43	SI0009C	C45	SI0009C.1	B23	10	mM
44	SI0009C	C47	SI0009C.1	B24	10	mM
45	SI0009C	E01	SI0009C.1	C01	10	mM
46	SI0009C	E03	SI0009C.1	C02	10	mM
47	SI0009C	E05	SI0009C.1	C03	10	mM
48	SI0009C	E07	SI0009C.1	C04	10	mM
49	SI0009C	E09	SI0009C.1	C05	10	mM
50	SI0009C	E11	SI0009C.1	C06	10	mM
51	SI0009C	E13	SI0009C.1	C07	10	mM
52	SI0009C	E15	SI0009C.1	C08	10	mM
53	SI0009C	E17	SI0009C.1	C09	10	mM
54	SI0009C	E19	SI0009C.1	C10	10	mM
55	SI0009C	E25	SI0009C.1	C13	10	mM
56	SI0009C	E27	SI0009C.1	C14	10	mM
57	SI0009C	E29	SI0009C.1	C15	10	mM
58	SI0009C	E31	SI0009C.1	C16	10	mM
59	SI0009C	E33	SI0009C.1	C17	10	mM
60	SI0009C	E35	SI0009C.1	C18	10	mM
61	SI0009C	E37	SI0009C.1	C19	10	mM
62	SI0009C	E39	SI0009C.1	C20	10	mM
63	SI0009C	E41	SI0009C.1	C21	10	mM
64	SI0009C	E43	SI0009C.1	C22	10	mM
65	SI0009C	E45	SI0009C.1	C23	1	mM
66	SI0009C	E47	SI0009C.1	C24	10	mM
67	SI0009C	G01	SI0009C.1	D01	10	mM
68	SI0009C	G03	SI0009C.1	D02	10	mM
69	SI0009C	G05	SI0009C.1	D03	10	mM
70	SI0009C	G07	SI0009C.1	D04	10	mM
71	SI0009C	G09	SI0009C.1	D05	10	mM
72	SI0009C	G11	SI0009C.1	D06	10	mM
73	SI0009C	G13	SI0009C.1	D07	10	mM
74	SI0009C	G15	SI0009C.1	D08	10	mM
75	SI0009C	G17	SI0009C.1	D09	10	mM
76	SI0009C	G19	SI0009C.1	D10	10	mM
77	SI0009C	G25	SI0009C.1	D13	10	mM
78	SI0009C	G27	SI0009C.1	D14	10	mM
79	SI0009C	G29	SI0009C.1	D15	10	mM
80	SI0009C	G31	SI0009C.1	D16	10	mM
81	SI0009C	G33	SI0009C.1	D17	10	mM
82	SI0009C	G35	SI0009C.1	D18	10	mM
83	SI0009C	G37	SI0009C.1	D19	10	mM
84	SI0009C	G39	SI0009C.1	D20	10	mM
85	SI0009C	G41	SI0009C.1	D21	10	mM
86	SI0009C	G43	SI0009C.1	D22	10	mM
87	SI0009C	G45	SI0009C.1	D23	10	mM
88	SI0009C	G47	SI0009C.1	D24	10	mM
89	SI0009C	I01	SI0009C.1	E01	10	mM
90	SI0009C	I03	SI0009C.1	E02	10	mM
91	SI0009C	I05	SI0009C.1	E03	10	mM
92	SI0009C	I07	SI0009C.1	E04	10	mM
93	SI0009C	I09	SI0009C.1	E05	10	mM
94	SI0009C	I11	SI0009C.1	E06	10	mM
95	SI0009C	I13	SI0009C.1	E07	10	mM
96	SI0009C	I15	SI0009C.1	E08	10	mM
97	SI0009C	I17	SI0009C.1	E09	10	mM
98	SI0009C	I19	SI0009C.1	E10	10	mM
99	SI0009C	I25	SI0009C.1	E13	10	mM
100	SI0009C	I27	SI0009C.1	E14	10	mM
101	SI0009C	I29	SI0009C.1	E15	10	mM
102	SI0009C	I31	SI0009C.1	E16	10	mM
103	SI0009C	I33	SI0009C.1	E17	10	mM
104	SI0009C	I35	SI0009C.1	E18	10	mM
105	SI0009C	I37	SI0009C.1	E19	10	mM
106	SI0009C	I39	SI0009C.1	E20	10	mM
107	SI0009C	I41	SI0009C.1	E21	10	mM
108	SI0009C	I43	SI0009C.1	E22	10	mM
109	SI0009C	I45	SI0009C.1	E23	10	mM
110	SI0009C	I47	SI0009C.1	E24	10	mM
111	SI0009C	K01	SI0009C.1	F01	10	mM
112	SI0009C	K03	SI0009C.1	F02	10	mM
113	SI0009C	K05	SI0009C.1	F03	10	mM
114	SI0009C	K07	SI0009C.1	F04	10	mM
115	SI0009C	K09	SI0009C.1	F05	10	mM
116	SI0009C	K11	SI0009C.1	F06	10	mM
117	SI0009C	K13	SI0009C.1	F07	10	mM
118	SI0009C	K15	SI0009C.1	F08	10	mM
119	SI0009C	K17	SI0009C.1	F09	10	mM
120	SI0009C	K19	SI0009C.1	F10	10	mM
121	SI0009C	K25	SI0009C.1	F13	10	mM
122	SI0009C	K27	SI0009C.1	F14	10	mM
123	SI0009C	K29	SI0009C.1	F15	10	mM
124	SI0009C	K31	SI0009C.1	F16	10	mM
125	SI0009C	K33	SI0009C.1	F17	10	mM
126	SI0009C	K35	SI0009C.1	F18	10	mM
127	SI0009C	K37	SI0009C.1	F19	3.3	mM
128	SI0009C	K39	SI0009C.1	F20	10	mM
129	SI0009C	K41	SI0009C.1	F21	10	mM
130	SI0009C	K43	SI0009C.1	F22	10	mM
131	SI0009C	K45	SI0009C.1	F23	10	mM
132	SI0009C	K47	SI0009C.1	F24	10	mM
133	SI0009C	M01	SI0009C.1	G01	10	mM
134	SI0009C	M03	SI0009C.1	G02	10	mM
135	SI0009C	M05	SI0009C.1	G03	10	mM
136	SI0009C	M07	SI0009C.1	G04	10	mM
137	SI0009C	M09	SI0009C.1	G05	10	mM
138	SI0009C	M11	SI0009C.1	G06	10	mM
139	SI0009C	M13	SI0009C.1	G07	10	mM
140	SI0009C	M15	SI0009C.1	G08	10	mM
141	SI0009C	M17	SI0009C.1	G09	10	mM
142	SI0009C	M19	SI0009C.1	G10	10	mM
143	SI0009C	M25	SI0009C.1	G13	10	mM
144	SI0009C	M27	SI0009C.1	G14	10	mM
145	SI0009C	M29	SI0009C.1	G15	10	mM
146	SI0009C	M31	SI0009C.1	G16	10	mM
147	SI0009C	M33	SI0009C.1	G17	10	mM
148	SI0009C	M35	SI0009C.1	G18	10	mM
149	SI0009C	M37	SI0009C.1	G19	10	mM
150	SI0009C	M39	SI0009C.1	G20	10	mM
151	SI0009C	M41	SI0009C.1	G21	10	mM
152	SI0009C	M43	SI0009C.1	G22	10	mM
153	SI0009C	M45	SI0009C.1	G23	10	mM
154	SI0009C	M47	SI0009C.1	G24	10	mM
155	SI0009C	O01	SI0009C.1	H01	10	mM
156	SI0009C	O03	SI0009C.1	H02	10	mM
157	SI0009C	O05	SI0009C.1	H03	10	mM
158	SI0009C	O07	SI0009C.1	H04	10	mM
159	SI0009C	O09	SI0009C.1	H05	10	mM
160	SI0009C	O11	SI0009C.1	H06	10	mM
161	SI0009C	O13	SI0009C.1	H07	10	mM
162	SI0009C	O15	SI0009C.1	H08	10	mM
163	SI0009C	O17	SI0009C.1	H09	10	mM
164	SI0009C	O19	SI0009C.1	H10	10	mM
165	SI0009C	O25	SI0009C.1	H13	10	mM
166	SI0009C	O27	SI0009C.1	H14	10	mM
167	SI0009C	O29	SI0009C.1	H15	10	mM
168	SI0009C	O31	SI0009C.1	H16	10	mM
169	SI0009C	O33	SI0009C.1	H17	6.5	mM
170	SI0009C	O35	SI0009C.1	H18	10	mM
171	SI0009C	O37	SI0009C.1	H19	10	mM
172	SI0009C	O39	SI0009C.1	H20	10	mM
173	SI0009C	O41	SI0009C.1	H21	10	mM
174	SI0009C	O43	SI0009C.1	H22	10	mM
175	SI0009C	O45	SI0009C.1	H23	10	mM
176	SI0009C	O47	SI0009C.1	H24	10	mM
177	SI0009C	Q01	SI0009C.1	I01	10	mM
178	SI0009C	Q03	SI0009C.1	I02	10	mM
179	SI0009C	Q05	SI0009C.1	I03	10	mM
180	SI0009C	Q07	SI0009C.1	I04	10	mM
181	SI0009C	Q09	SI0009C.1	I05	10	mM
182	SI0009C	Q11	SI0009C.1	I06	10	mM
183	SI0009C	Q13	SI0009C.1	I07	10	mM
184	SI0009C	Q15	SI0009C.1	I08	10	mM
185	SI0009C	Q17	SI0009C.1	I09	10	mM
186	SI0009C	Q19	SI0009C.1	I10	10	mM
187	SI0009C	Q25	SI0009C.1	I13	10	mM
188	SI0009C	Q27	SI0009C.1	I14	10	mM
189	SI0009C	Q29	SI0009C.1	I15	10	mM
190	SI0009C	Q31	SI0009C.1	I16	10	mM
191	SI0009C	Q33	SI0009C.1	I17	10	mM
192	SI0009C	Q35	SI0009C.1	I18	10	mM
193	SI0009C	Q37	SI0009C.1	I19	10	mM
194	SI0009C	Q39	SI0009C.1	I20	10	mM
195	SI0009C	Q41	SI0009C.1	I21	10	mM
196	SI0009C	Q43	SI0009C.1	I22	10	mM
197	SI0009C	Q45	SI0009C.1	I23	10	mM
198	SI0009C	Q47	SI0009C.1	I24	10	mM
199	SI0009C	S01	SI0009C.1	J01	10	mM
200	SI0009C	S03	SI0009C.1	J02	10	mM
201	SI0009C	S05	SI0009C.1	J03	10	mM
202	SI0009C	S07	SI0009C.1	J04	10	mM
203	SI0009C	S09	SI0009C.1	J05	10	mM
204	SI0009C	S11	SI0009C.1	J06	10	mM
205	SI0009C	S13	SI0009C.1	J07	10	mM
206	SI0009C	S15	SI0009C.1	J08	10	mM
207	SI0009C	S17	SI0009C.1	J09	10	mM
208	SI0009C	S19	SI0009C.1	J10	10	mM
209	SI0009C	S25	SI0009C.1	J13	10	mM
210	SI0009C	S27	SI0009C.1	J14	10	mM
211	SI0009C	S29	SI0009C.1	J15	10	mM
212	SI0009C	S31	SI0009C.1	J16	10	mM
213	SI0009C	S33	SI0009C.1	J17	8	mM
214	SI0009C	S35	SI0009C.1	J18	10	mM
215	SI0009C	S37	SI0009C.1	J19	10	mM
216	SI0009C	S39	SI0009C.1	J20	10	mM
217	SI0009C	S41	SI0009C.1	J21	10	mM
218	SI0009C	S43	SI0009C.1	J22	10	mM
219	SI0009C	S45	SI0009C.1	J23	10	mM
220	SI0009C	S47	SI0009C.1	J24	10	mM
221	SI0009C	U01	SI0009C.1	K01	10	mM
222	SI0009C	U03	SI0009C.1	K02	10	mM
223	SI0009C	U05	SI0009C.1	K03	10	mM
224	SI0009C	U07	SI0009C.1	K04	10	mM
225	SI0009C	U09	SI0009C.1	K05	10	mM
226	SI0009C	U11	SI0009C.1	K06	10	mM
227	SI0009C	U13	SI0009C.1	K07	10	mM
228	SI0009C	U15	SI0009C.1	K08	10	mM
229	SI0009C	U17	SI0009C.1	K09	10	mM
230	SI0009C	U19	SI0009C.1	K10	10	mM
231	SI0009C	U25	SI0009C.1	K13	10	mM
232	SI0009C	U27	SI0009C.1	K14	10	mM
233	SI0009C	U29	SI0009C.1	K15	10	mM
234	SI0009C	U31	SI0009C.1	K16	10	mM
235	SI0009C	U33	SI0009C.1	K17	10	mM
236	SI0009C	U35	SI0009C.1	K18	10	mM
237	SI0009C	U37	SI0009C.1	K19	10	mM
238	SI0009C	U39	SI0009C.1	K20	10	mM
239	SI0009C	U41	SI0009C.1	K21	10	mM
240	SI0009C	U43	SI0009C.1	K22	10	mM
241	SI0009C	U45	SI0009C.1	K23	10	mM
242	SI0009C	U47	SI0009C.1	K24	10	mM
243	SI0009C	W01	SI0009C.1	L01	10	mM
244	SI0009C	W03	SI0009C.1	L02	10	mM
245	SI0009C	W05	SI0009C.1	L03	10	mM
246	SI0009C	W07	SI0009C.1	L04	10	mM
247	SI0009C	W09	SI0009C.1	L05	10	mM
248	SI0009C	W11	SI0009C.1	L06	10	mM
249	SI0009C	W13	SI0009C.1	L07	10	mM
250	SI0009C	W15	SI0009C.1	L08	10	mM
251	SI0009C	W17	SI0009C.1	L09	10	mM
252	SI0009C	W19	SI0009C.1	L10	10	mM
253	SI0009C	W25	SI0009C.1	L13	10	mM
254	SI0009C	W27	SI0009C.1	L14	10	mM
255	SI0009C	W29	SI0009C.1	L15	10	mM
256	SI0009C	W31	SI0009C.1	L16	10	mM
257	SI0009C	W33	SI0009C.1	L17	3.6	mM
258	SI0009C	W35	SI0009C.1	L18	10	mM
259	SI0009C	W37	SI0009C.1	L19	4.8	mM
260	SI0009C	W39	SI0009C.1	L20	10	mM
261	SI0009C	W41	SI0009C.1	L21	10	mM
262	SI0009C	W43	SI0009C.1	L22	10	mM
263	SI0009C	W45	SI0009C.1	L23	10	mM
264	SI0009C	W47	SI0009C.1	L24	10	mM
265	SI0009C	Y01	SI0009C.1	M01	10	mM
266	SI0009C	Y03	SI0009C.1	M02	10	mM
267	SI0009C	Y05	SI0009C.1	M03	10	mM
268	SI0009C	Y07	SI0009C.1	M04	10	mM
269	SI0009C	Y09	SI0009C.1	M05	10	mM
270	SI0009C	Y11	SI0009C.1	M06	10	mM
271	SI0009C	Y13	SI0009C.1	M07	10	mM
272	SI0009C	Y15	SI0009C.1	M08	10	mM
273	SI0009C	Y17	SI0009C.1	M09	10	mM
274	SI0009C	Y19	SI0009C.1	M10	10	mM
275	SI0009C	Y25	SI0009C.1	M13	10	mM
276	SI0009C	Y27	SI0009C.1	M14	10	mM
277	SI0009C	Y29	SI0009C.1	M15	10	mM
278	SI0009C	Y31	SI0009C.1	M16	10	mM
279	SI0009C	Y33	SI0009C.1	M17	10	mM
280	SI0009C	Y35	SI0009C.1	M18	10	mM
281	SI0009C	Y37	SI0009C.1	M19	10	mM
282	SI0009C	Y39	SI0009C.1	M20	10	mM
283	SI0009C	Y41	SI0009C.1	M21	10	mM
284	SI0009C	Y43	SI0009C.1	M22	10	mM
285	SI0009C	Y45	SI0009C.1	M23	10	mM
286	SI0009C	Y47	SI0009C.1	M24	10	mM
287	SI0009C	AA01	SI0009C.1	N01	10	mM
288	SI0009C	AA03	SI0009C.1	N02	10	mM
289	SI0009C	AA05	SI0009C.1	N03	10	mM
290	SI0009C	AA07	SI0009C.1	N04	10	mM
291	SI0009C	AA09	SI0009C.1	N05	10	mM
292	SI0009C	AA11	SI0009C.1	N06	10	mM
293	SI0009C	AA13	SI0009C.1	N07	10	mM
294	SI0009C	AA15	SI0009C.1	N08	10	mM
295	SI0009C	AA17	SI0009C.1	N09	10	mM
296	SI0009C	AA19	SI0009C.1	N10	10	mM
297	SI0009C	AA25	SI0009C.1	N13	10	mM
298	SI0009C	AA27	SI0009C.1	N14	10	mM
299	SI0009C	AA29	SI0009C.1	N15	10	mM
300	SI0009C	AA31	SI0009C.1	N16	10	mM
301	SI0009C	AA33	SI0009C.1	N17	5	mM
302	SI0009C	AA35	SI0009C.1	N18	10	mM
303	SI0009C	AA37	SI0009C.1	N19	10	mM
304	SI0009C	AA39	SI0009C.1	N20	10	mM
305	SI0009C	AA41	SI0009C.1	N21	10	mM
306	SI0009C	AA43	SI0009C.1	N22	10	mM
307	SI0009C	AA45	SI0009C.1	N23	10	mM
308	SI0009C	AA47	SI0009C.1	N24	10	mM
309	SI0009C	AC01	SI0009C.1	O01	10	mM
310	SI0009C	AC03	SI0009C.1	O02	10	mM
311	SI0009C	AC05	SI0009C.1	O03	10	mM
312	SI0009C	AC07	SI0009C.1	O04	10	mM
313	SI0009C	AC09	SI0009C.1	O05	10	mM
314	SI0009C	AC11	SI0009C.1	O06	10	mM
315	SI0009C	AC13	SI0009C.1	O07	10	mM
316	SI0009C	AC15	SI0009C.1	O08	10	mM
317	SI0009C	AC17	SI0009C.1	O09	10	mM
318	SI0009C	AC19	SI0009C.1	O10	10	mM
319	SI0009C	AC25	SI0009C.1	O13	10	mM
320	SI0009C	AC27	SI0009C.1	O14	10	mM
321	SI0009C	AC29	SI0009C.1	O15	10	mM
322	SI0009C	AC31	SI0009C.1	O16	10	mM
323	SI0009C	AC33	SI0009C.1	O17	10	mM
324	SI0009C	AC35	SI0009C.1	O18	10	mM
325	SI0009C	AC37	SI0009C.1	O19	10	mM
326	SI0009C	AC39	SI0009C.1	O20	10	mM
327	SI0009C	AC41	SI0009C.1	O21	10	mM
328	SI0009C	AC43	SI0009C.1	O22	10	mM
329	SI0009C	AC45	SI0009C.1	O23	10	mM
330	SI0009C	AC47	SI0009C.1	O24	10	mM
331	SI0009C	AE01	SI0009C.1	P01	10	mM
332	SI0009C	AE03	SI0009C.1	P02	10	mM
333	SI0009C	AE05	SI0009C.1	P03	10	mM
334	SI0009C	AE07	SI0009C.1	P04	10	mM
335	SI0009C	AE09	SI0009C.1	P05	10	mM
336	SI0009C	AE11	SI0009C.1	P06	10	mM
337	SI0009C	AE13	SI0009C.1	P07	10	mM
338	SI0009C	AE15	SI0009C.1	P08	10	mM
339	SI0009C	AE17	SI0009C.1	P09	10	mM
340	SI0009C	AE19	SI0009C.1	P10	10	mM
341	SI0009C	AE25	SI0009C.1	P13	10	mM
342	SI0009C	AE27	SI0009C.1	P14	10	mM
343	SI0009C	AE29	SI0009C.1	P15	10	mM
344	SI0009C	AE31	SI0009C.1	P16	10	mM
345	SI0009C	AE33	SI0009C.1	P17	10	mM
346	SI0009C	AE35	SI0009C.1	P18	10	mM
347	SI0009C	AE37	SI0009C.1	P19	10	mM
348	SI0009C	AE39	SI0009C.1	P20	10	mM
349	SI0009C	AE41	SI0009C.1	P21	10	mM
350	SI0009C	AE43	SI0009C.1	P22	10	mM
351	SI0009C	AE45	SI0009C.1	P23	10	mM
352	SI0009C	AE47	SI0009C.1	P24	10	mM
353	SI0009C	A02	SI0009C.2	A01	10	mM
354	SI0009C	A04	SI0009C.2	A02	10	mM
355	SI0009C	A06	SI0009C.2	A03	10	mM
356	SI0009C	A08	SI0009C.2	A04	10	mM
357	SI0009C	A10	SI0009C.2	A05	10	mM
358	SI0009C	A12	SI0009C.2	A06	10	mM
359	SI0009C	A14	SI0009C.2	A07	10	mM
360	SI0009C	A16	SI0009C.2	A08	10	mM
361	SI0009C	A18	SI0009C.2	A09	10	mM
362	SI0009C	A20	SI0009C.2	A10	10	mM
363	SI0009C	A26	SI0009C.2	A13	10	mM
364	SI0009C	A28	SI0009C.2	A14	10	mM
365	SI0009C	A30	SI0009C.2	A15	10	mM
366	SI0009C	A32	SI0009C.2	A16	10	mM
367	SI0009C	A34	SI0009C.2	A17	10	mM
368	SI0009C	A36	SI0009C.2	A18	10	mM
369	SI0009C	A38	SI0009C.2	A19	10	mM
370	SI0009C	A40	SI0009C.2	A20	10	mM
371	SI0009C	A42	SI0009C.2	A21	10	mM
372	SI0009C	A44	SI0009C.2	A22	10	mM
373	SI0009C	A46	SI0009C.2	A23	10	mM
374	SI0009C	A48	SI0009C.2	A24	10	mM
375	SI0009C	C02	SI0009C.2	B01	10	mM
376	SI0009C	C04	SI0009C.2	B02	10	mM
377	SI0009C	C06	SI0009C.2	B03	10	mM
378	SI0009C	C08	SI0009C.2	B04	10	mM
379	SI0009C	C10	SI0009C.2	B05	10	mM
380	SI0009C	C12	SI0009C.2	B06	10	mM
381	SI0009C	C14	SI0009C.2	B07	10	mM
382	SI0009C	C16	SI0009C.2	B08	10	mM
383	SI0009C	C18	SI0009C.2	B09	10	mM
384	SI0009C	C20	SI0009C.2	B10	10	mM
385	SI0009C	C26	SI0009C.2	B13	10	mM
386	SI0009C	C28	SI0009C.2	B14	10	mM
387	SI0009C	C30	SI0009C.2	B15	10	mM
388	SI0009C	C32	SI0009C.2	B16	10	mM
389	SI0009C	C34	SI0009C.2	B17	10	mM
390	SI0009C	C36	SI0009C.2	B18	10	mM
391	SI0009C	C38	SI0009C.2	B19	10	mM
392	SI0009C	C40	SI0009C.2	B20	10	mM
393	SI0009C	C42	SI0009C.2	B21	10	mM
394	SI0009C	C44	SI0009C.2	B22	10	mM
395	SI0009C	C46	SI0009C.2	B23	10	mM
396	SI0009C	C48	SI0009C.2	B24	10	mM
397	SI0009C	E02	SI0009C.2	C01	10	mM
398	SI0009C	E04	SI0009C.2	C02	10	mM
399	SI0009C	E06	SI0009C.2	C03	10	mM
400	SI0009C	E08	SI0009C.2	C04	10	mM
401	SI0009C	E10	SI0009C.2	C05	10	mM
402	SI0009C	E12	SI0009C.2	C06	10	mM
403	SI0009C	E14	SI0009C.2	C07	10	mM
404	SI0009C	E16	SI0009C.2	C08	10	mM
405	SI0009C	E18	SI0009C.2	C09	10	mM
406	SI0009C	E20	SI0009C.2	C10	10	mM
407	SI0009C	E26	SI0009C.2	C13	10	mM
408	SI0009C	E28	SI0009C.2	C14	10	mM
409	SI0009C	E30	SI0009C.2	C15	10	mM
410	SI0009C	E32	SI0009C.2	C16	10	mM
411	SI0009C	E34	SI0009C.2	C17	10	mM
412	SI0009C	E36	SI0009C.2	C18	10	mM
413	SI0009C	E38	SI0009C.2	C19	10	mM
414	SI0009C	E40	SI0009C.2	C20	10	mM
415	SI0009C	E42	SI0009C.2	C21	10	mM
416	SI0009C	E44	SI0009C.2	C22	10	mM
417	SI0009C	E46	SI0009C.2	C23	10	mM
418	SI0009C	E48	SI0009C.2	C24	10	mM
419	SI0009C	G02	SI0009C.2	D01	10	mM
420	SI0009C	G04	SI0009C.2	D02	10	mM
421	SI0009C	G06	SI0009C.2	D03	10	mM
422	SI0009C	G08	SI0009C.2	D04	10	mM
423	SI0009C	G10	SI0009C.2	D05	10	mM
424	SI0009C	G12	SI0009C.2	D06	10	mM
425	SI0009C	G14	SI0009C.2	D07	10	mM
426	SI0009C	G16	SI0009C.2	D08	10	mM
427	SI0009C	G18	SI0009C.2	D09	10	mM
428	SI0009C	G20	SI0009C.2	D10	10	mM
429	SI0009C	G26	SI0009C.2	D13	10	mM
430	SI0009C	G28	SI0009C.2	D14	10	mM
431	SI0009C	G30	SI0009C.2	D15	10	mM
432	SI0009C	G32	SI0009C.2	D16	10	mM
433	SI0009C	G34	SI0009C.2	D17	10	mM
434	SI0009C	G36	SI0009C.2	D18	10	mM
435	SI0009C	G38	SI0009C.2	D19	10	mM
436	SI0009C	G40	SI0009C.2	D20	10	mM
437	SI0009C	G42	SI0009C.2	D21	10	mM
438	SI0009C	G44	SI0009C.2	D22	10	mM
439	SI0009C	G46	SI0009C.2	D23	10	mM
440	SI0009C	G48	SI0009C.2	D24	10	mM
441	SI0009C	I02	SI0009C.2	E01	10	mM
442	SI0009C	I04	SI0009C.2	E02	10	mM
443	SI0009C	I06	SI0009C.2	E03	10	mM
444	SI0009C	I08	SI0009C.2	E04	10	mM
445	SI0009C	I10	SI0009C.2	E05	10	mM
446	SI0009C	I12	SI0009C.2	E06	10	mM
447	SI0009C	I14	SI0009C.2	E07	10	mM
448	SI0009C	I16	SI0009C.2	E08	10	mM
449	SI0009C	I18	SI0009C.2	E09	10	mM
450	SI0009C	I20	SI0009C.2	E10	10	mM
451	SI0009C	I26	SI0009C.2	E13	10	mM
452	SI0009C	I28	SI0009C.2	E14	10	mM
453	SI0009C	I30	SI0009C.2	E15	10	mM
454	SI0009C	I32	SI0009C.2	E16	10	mM
455	SI0009C	I34	SI0009C.2	E17	10	mM
456	SI0009C	I36	SI0009C.2	E18	10	mM
457	SI0009C	I38	SI0009C.2	E19	10	mM
458	SI0009C	I40	SI0009C.2	E20	10	mM
459	SI0009C	I42	SI0009C.2	E21	10	mM
460	SI0009C	I44	SI0009C.2	E22	10	mM
461	SI0009C	I46	SI0009C.2	E23	10	mM
462	SI0009C	I48	SI0009C.2	E24	10	mM
463	SI0009C	K02	SI0009C.2	F01	10	mM
464	SI0009C	K04	SI0009C.2	F02	10	mM
465	SI0009C	K06	SI0009C.2	F03	10	mM
466	SI0009C	K08	SI0009C.2	F04	10	mM
467	SI0009C	K10	SI0009C.2	F05	10	mM
468	SI0009C	K12	SI0009C.2	F06	10	mM
469	SI0009C	K14	SI0009C.2	F07	10	mM
470	SI0009C	K16	SI0009C.2	F08	10	mM
471	SI0009C	K18	SI0009C.2	F09	10	mM
472	SI0009C	K20	SI0009C.2	F10	10	mM
473	SI0009C	K26	SI0009C.2	F13	10	mM
474	SI0009C	K28	SI0009C.2	F14	10	mM
475	SI0009C	K30	SI0009C.2	F15	10	mM
476	SI0009C	K32	SI0009C.2	F16	10	mM
477	SI0009C	K34	SI0009C.2	F17	10	mM
478	SI0009C	K36	SI0009C.2	F18	10	mM
479	SI0009C	K38	SI0009C.2	F19	10	mM
480	SI0009C	K40	SI0009C.2	F20	10	mM
481	SI0009C	K42	SI0009C.2	F21	10	mM
482	SI0009C	K44	SI0009C.2	F22	10	mM
483	SI0009C	K46	SI0009C.2	F23	10	mM
484	SI0009C	K48	SI0009C.2	F24	10	mM
485	SI0009C	M02	SI0009C.2	G01	10	mM
486	SI0009C	M04	SI0009C.2	G02	10	mM
487	SI0009C	M06	SI0009C.2	G03	10	mM
488	SI0009C	M08	SI0009C.2	G04	10	mM
489	SI0009C	M10	SI0009C.2	G05	10	mM
490	SI0009C	M12	SI0009C.2	G06	10	mM
491	SI0009C	M14	SI0009C.2	G07	10	mM
492	SI0009C	M16	SI0009C.2	G08	10	mM
493	SI0009C	M18	SI0009C.2	G09	10	mM
494	SI0009C	M20	SI0009C.2	G10	10	mM
495	SI0009C	M26	SI0009C.2	G13	10	mM
496	SI0009C	M28	SI0009C.2	G14	10	mM
497	SI0009C	M30	SI0009C.2	G15	10	mM
498	SI0009C	M32	SI0009C.2	G16	10	mM
499	SI0009C	M34	SI0009C.2	G17	10	mM
500	SI0009C	M36	SI0009C.2	G18	10	mM
501	SI0009C	M38	SI0009C.2	G19	10	mM
502	SI0009C	M40	SI0009C.2	G20	10	mM
503	SI0009C	M42	SI0009C.2	G21	10	mM
504	SI0009C	M44	SI0009C.2	G22	10	mM
505	SI0009C	M46	SI0009C.2	G23	10	mM
506	SI0009C	M48	SI0009C.2	G24	10	mM
507	SI0009C	O02	SI0009C.2	H01	10	mM
508	SI0009C	O04	SI0009C.2	H02	10	mM
509	SI0009C	O06	SI0009C.2	H03	10	mM
510	SI0009C	O08	SI0009C.2	H04	10	mM
511	SI0009C	O10	SI0009C.2	H05	10	mM
512	SI0009C	O12	SI0009C.2	H06	10	mM
513	SI0009C	O14	SI0009C.2	H07	10	mM
514	SI0009C	O16	SI0009C.2	H08	10	mM
515	SI0009C	O18	SI0009C.2	H09	10	mM
516	SI0009C	O20	SI0009C.2	H10	10	mM
517	SI0009C	O26	SI0009C.2	H13	10	mM
518	SI0009C	O28	SI0009C.2	H14	10	mM
519	SI0009C	O30	SI0009C.2	H15	10	mM
520	SI0009C	O32	SI0009C.2	H16	10	mM
521	SI0009C	O34	SI0009C.2	H17	10	mM
522	SI0009C	O36	SI0009C.2	H18	10	mM
523	SI0009C	O38	SI0009C.2	H19	10	mM
524	SI0009C	O40	SI0009C.2	H20	10	mM
525	SI0009C	O42	SI0009C.2	H21	10	mM
526	SI0009C	O44	SI0009C.2	H22	10	mM
527	SI0009C	O46	SI0009C.2	H23	10	mM
528	SI0009C	O48	SI0009C.2	H24	10	mM
529	SI0009C	Q02	SI0009C.2	I01	10	mM
530	SI0009C	Q04	SI0009C.2	I02	10	mM
531	SI0009C	Q06	SI0009C.2	I03	10	mM
532	SI0009C	Q08	SI0009C.2	I04	10	mM
533	SI0009C	Q10	SI0009C.2	I05	10	mM
534	SI0009C	Q12	SI0009C.2	I06	10	mM
535	SI0009C	Q14	SI0009C.2	I07	10	mM
536	SI0009C	Q16	SI0009C.2	I08	10	mM
537	SI0009C	Q18	SI0009C.2	I09	10	mM
538	SI0009C	Q20	SI0009C.2	I10	10	mM
539	SI0009C	Q26	SI0009C.2	I13	10	mM
540	SI0009C	Q28	SI0009C.2	I14	10	mM
541	SI0009C	Q30	SI0009C.2	I15	10	mM
542	SI0009C	Q32	SI0009C.2	I16	10	mM
543	SI0009C	Q34	SI0009C.2	I17	10	mM
544	SI0009C	Q36	SI0009C.2	I18	10	mM
545	SI0009C	Q38	SI0009C.2	I19	10	mM
546	SI0009C	Q40	SI0009C.2	I20	10	mM
547	SI0009C	Q42	SI0009C.2	I21	10	mM
548	SI0009C	Q44	SI0009C.2	I22	10	mM
549	SI0009C	Q46	SI0009C.2	I23	10	mM
550	SI0009C	Q48	SI0009C.2	I24	10	mM
551	SI0009C	S02	SI0009C.2	J01	10	mM
552	SI0009C	S04	SI0009C.2	J02	10	mM
553	SI0009C	S06	SI0009C.2	J03	10	mM
554	SI0009C	S08	SI0009C.2	J04	10	mM
555	SI0009C	S10	SI0009C.2	J05	10	mM
556	SI0009C	S12	SI0009C.2	J06	10	mM
557	SI0009C	S14	SI0009C.2	J07	10	mM
558	SI0009C	S16	SI0009C.2	J08	10	mM
559	SI0009C	S18	SI0009C.2	J09	10	mM
560	SI0009C	S20	SI0009C.2	J10	10	mM
561	SI0009C	S26	SI0009C.2	J13	10	mM
562	SI0009C	S28	SI0009C.2	J14	10	mM
563	SI0009C	S30	SI0009C.2	J15	10	mM
564	SI0009C	S32	SI0009C.2	J16	10	mM
565	SI0009C	S34	SI0009C.2	J17	10	mM
566	SI0009C	S36	SI0009C.2	J18	10	mM
567	SI0009C	S38	SI0009C.2	J19	10	mM
568	SI0009C	S40	SI0009C.2	J20	10	mM
569	SI0009C	S42	SI0009C.2	J21	10	mM
570	SI0009C	S44	SI0009C.2	J22	10	mM
571	SI0009C	S46	SI0009C.2	J23	10	mM
572	SI0009C	S48	SI0009C.2	J24	10	mM
573	SI0009C	U02	SI0009C.2	K01	10	mM
574	SI0009C	U04	SI0009C.2	K02	10	mM
575	SI0009C	U06	SI0009C.2	K03	10	mM
576	SI0009C	U08	SI0009C.2	K04	10	mM
577	SI0009C	U10	SI0009C.2	K05	10	mM
578	SI0009C	U12	SI0009C.2	K06	10	mM
579	SI0009C	U14	SI0009C.2	K07	10	mM
580	SI0009C	U16	SI0009C.2	K08	10	mM
581	SI0009C	U18	SI0009C.2	K09	10	mM
582	SI0009C	U20	SI0009C.2	K10	10	mM
583	SI0009C	U26	SI0009C.2	K13	10	mM
584	SI0009C	U28	SI0009C.2	K14	10	mM
585	SI0009C	U30	SI0009C.2	K15	10	mM
586	SI0009C	U32	SI0009C.2	K16	10	mM
587	SI0009C	U34	SI0009C.2	K17	10	mM
588	SI0009C	U36	SI0009C.2	K18	10	mM
589	SI0009C	U38	SI0009C.2	K19	10	mM
590	SI0009C	U40	SI0009C.2	K20	10	mM
591	SI0009C	U42	SI0009C.2	K21	10	mM
592	SI0009C	U44	SI0009C.2	K22	10	mM
593	SI0009C	U46	SI0009C.2	K23	10	mM
594	SI0009C	U48	SI0009C.2	K24	10	mM
595	SI0009C	W02	SI0009C.2	L01	10	mM
596	SI0009C	W04	SI0009C.2	L02	10	mM
597	SI0009C	W06	SI0009C.2	L03	10	mM
598	SI0009C	W08	SI0009C.2	L04	10	mM
599	SI0009C	W10	SI0009C.2	L05	10	mM
600	SI0009C	W12	SI0009C.2	L06	10	mM
601	SI0009C	W14	SI0009C.2	L07	10	mM
602	SI0009C	W16	SI0009C.2	L08	10	mM
603	SI0009C	W18	SI0009C.2	L09	10	mM
604	SI0009C	W20	SI0009C.2	L10	10	mM
605	SI0009C	W26	SI0009C.2	L13	10	mM
606	SI0009C	W28	SI0009C.2	L14	10	mM
607	SI0009C	W30	SI0009C.2	L15	10	mM
608	SI0009C	W32	SI0009C.2	L16	10	mM
609	SI0009C	W34	SI0009C.2	L17	10	mM
610	SI0009C	W36	SI0009C.2	L18	10	mM
611	SI0009C	W38	SI0009C.2	L19	10	mM
612	SI0009C	W40	SI0009C.2	L20	10	mM
613	SI0009C	W42	SI0009C.2	L21	10	mM
614	SI0009C	W44	SI0009C.2	L22	10	mM
615	SI0009C	W46	SI0009C.2	L23	10	mM
616	SI0009C	W48	SI0009C.2	L24	10	mM
617	SI0009C	Y02	SI0009C.2	M01	10	mM
618	SI0009C	Y04	SI0009C.2	M02	10	mM
619	SI0009C	Y06	SI0009C.2	M03	10	mM
620	SI0009C	Y08	SI0009C.2	M04	10	mM
621	SI0009C	Y10	SI0009C.2	M05	10	mM
622	SI0009C	Y12	SI0009C.2	M06	10	mM
623	SI0009C	Y14	SI0009C.2	M07	10	mM
624	SI0009C	Y16	SI0009C.2	M08	10	mM
625	SI0009C	Y18	SI0009C.2	M09	10	mM
626	SI0009C	Y20	SI0009C.2	M10	10	mM
627	SI0009C	Y26	SI0009C.2	M13	10	mM
628	SI0009C	Y28	SI0009C.2	M14	10	mM
629	SI0009C	Y30	SI0009C.2	M15	10	mM
630	SI0009C	Y32	SI0009C.2	M16	10	mM
631	SI0009C	Y34	SI0009C.2	M17	10	mM
632	SI0009C	Y36	SI0009C.2	M18	10	mM
633	SI0009C	Y38	SI0009C.2	M19	10	mM
634	SI0009C	Y40	SI0009C.2	M20	10	mM
635	SI0009C	Y42	SI0009C.2	M21	10	mM
636	SI0009C	Y44	SI0009C.2	M22	10	mM
637	SI0009C	Y46	SI0009C.2	M23	10	mM
638	SI0009C	Y48	SI0009C.2	M24	10	mM
639	SI0009C	AA02	SI0009C.2	N01	10	mM
640	SI0009C	AA04	SI0009C.2	N02	10	mM
641	SI0009C	AA06	SI0009C.2	N03	10	mM
642	SI0009C	AA08	SI0009C.2	N04	10	mM
643	SI0009C	AA10	SI0009C.2	N05	10	mM
644	SI0009C	AA12	SI0009C.2	N06	10	mM
645	SI0009C	AA14	SI0009C.2	N07	10	mM
646	SI0009C	AA16	SI0009C.2	N08	10	mM
647	SI0009C	AA18	SI0009C.2	N09	10	mM
648	SI0009C	AA20	SI0009C.2	N10	10	mM
649	SI0009C	AA26	SI0009C.2	N13	10	mM
650	SI0009C	AA28	SI0009C.2	N14	10	mM
651	SI0009C	AA30	SI0009C.2	N15	10	mM
652	SI0009C	AA32	SI0009C.2	N16	10	mM
653	SI0009C	AA34	SI0009C.2	N17	10	mM
654	SI0009C	AA36	SI0009C.2	N18	10	mM
655	SI0009C	AA38	SI0009C.2	N19	10	mM
656	SI0009C	AA40	SI0009C.2	N20	10	mM
657	SI0009C	AA42	SI0009C.2	N21	10	mM
658	SI0009C	AA44	SI0009C.2	N22	10	mM
659	SI0009C	AA46	SI0009C.2	N23	10	mM
660	SI0009C	AA48	SI0009C.2	N24	10	mM
661	SI0009C	AC02	SI0009C.2	O01	10	mM
662	SI0009C	AC04	SI0009C.2	O02	10	mM
663	SI0009C	AC06	SI0009C.2	O03	10	mM
664	SI0009C	AC08	SI0009C.2	O04	10	mM
665	SI0009C	AC10	SI0009C.2	O05	10	mM
666	SI0009C	AC12	SI0009C.2	O06	10	mM
667	SI0009C	AC14	SI0009C.2	O07	10	mM
668	SI0009C	AC16	SI0009C.2	O08	10	mM
669	SI0009C	AC18	SI0009C.2	O09	10	mM
670	SI0009C	AC20	SI0009C.2	O10	10	mM
671	SI0009C	AC26	SI0009C.2	O13	10	mM
672	SI0009C	AC28	SI0009C.2	O14	10	mM
673	SI0009C	AC30	SI0009C.2	O15	10	mM
674	SI0009C	AC32	SI0009C.2	O16	10	mM
675	SI0009C	AC34	SI0009C.2	O17	10	mM
676	SI0009C	AC36	SI0009C.2	O18	10	mM
677	SI0009C	AC38	SI0009C.2	O19	10	mM
678	SI0009C	AC40	SI0009C.2	O20	10	mM
679	SI0009C	AC42	SI0009C.2	O21	10	mM
680	SI0009C	AC44	SI0009C.2	O22	10	mM
681	SI0009C	AC46	SI0009C.2	O23	10	mM
682	SI0009C	AC48	SI0009C.2	O24	10	mM
683	SI0009C	AE02	SI0009C.2	P01	10	mM
684	SI0009C	AE04	SI0009C.2	P02	10	mM
685	SI0009C	AE06	SI0009C.2	P03	10	mM
686	SI0009C	AE08	SI0009C.2	P04	10	mM
687	SI0009C	AE10	SI0009C.2	P05	10	mM
688	SI0009C	AE12	SI0009C.2	P06	10	mM
689	SI0009C	AE14	SI0009C.2	P07	10	mM
690	SI0009C	AE16	SI0009C.2	P08	10	mM
691	SI0009C	AE18	SI0009C.2	P09	10	mM
692	SI0009C	AE20	SI0009C.2	P10	10	mM
693	SI0009C	AE26	SI0009C.2	P13	10	mM
694	SI0009C	AE28	SI0009C.2	P14	10	mM
695	SI0009C	AE30	SI0009C.2	P15	10	mM
696	SI0009C	AE32	SI0009C.2	P16	10	mM
697	SI0009C	AE34	SI0009C.2	P17	10	mM
698	SI0009C	AE36	SI0009C.2	P18	10	mM
699	SI0009C	AE38	SI0009C.2	P19	10	mM
700	SI0009C	AE40	SI0009C.2	P20	10	mM
701	SI0009C	AE42	SI0009C.2	P21	10	mM
702	SI0009C	AE44	SI0009C.2	P22	10	mM
703	SI0009C	AE46	SI0009C.2	P23	10	mM
704	SI0009C	AE48	SI0009C.2	P24	10	mM
705	SI0009C	B01	SI0009C.3	A01	10	mM
706	SI0009C	B03	SI0009C.3	A02	10	mM
707	SI0009C	B05	SI0009C.3	A03	10	mM
708	SI0009C	B07	SI0009C.3	A04	10	mM
709	SI0009C	B09	SI0009C.3	A05	10	mM
710	SI0009C	B11	SI0009C.3	A06	10	mM
711	SI0009C	B13	SI0009C.3	A07	10	mM
712	SI0009C	B15	SI0009C.3	A08	10	mM
713	SI0009C	B17	SI0009C.3	A09	10	mM
714	SI0009C	B19	SI0009C.3	A10	10	mM
715	SI0009C	B25	SI0009C.3	A13	10	mM
716	SI0009C	B27	SI0009C.3	A14	10	mM
717	SI0009C	B29	SI0009C.3	A15	10	mM
718	SI0009C	B31	SI0009C.3	A16	10	mM
719	SI0009C	B33	SI0009C.3	A17	10	mM
720	SI0009C	B35	SI0009C.3	A18	10	mM
721	SI0009C	B37	SI0009C.3	A19	10	mM
722	SI0009C	B39	SI0009C.3	A20	10	mM
723	SI0009C	B41	SI0009C.3	A21	10	mM
724	SI0009C	B43	SI0009C.3	A22	10	mM
725	SI0009C	B45	SI0009C.3	A23	10	mM
726	SI0009C	B47	SI0009C.3	A24	10	mM
727	SI0009C	D01	SI0009C.3	B01	10	mM
728	SI0009C	D03	SI0009C.3	B02	10	mM
729	SI0009C	D05	SI0009C.3	B03	10	mM
730	SI0009C	D07	SI0009C.3	B04	10	mM
731	SI0009C	D09	SI0009C.3	B05	10	mM
732	SI0009C	D11	SI0009C.3	B06	10	mM
733	SI0009C	D13	SI0009C.3	B07	10	mM
734	SI0009C	D15	SI0009C.3	B08	10	mM
735	SI0009C	D17	SI0009C.3	B09	10	mM
736	SI0009C	D19	SI0009C.3	B10	10	mM
737	SI0009C	D25	SI0009C.3	B13	10	mM
738	SI0009C	D27	SI0009C.3	B14	10	mM
739	SI0009C	D29	SI0009C.3	B15	10	mM
740	SI0009C	D31	SI0009C.3	B16	10	mM
741	SI0009C	D33	SI0009C.3	B17	10	mM
742	SI0009C	D35	SI0009C.3	B18	10	mM
743	SI0009C	D37	SI0009C.3	B19	10	mM
744	SI0009C	D39	SI0009C.3	B20	10	mM
745	SI0009C	D41	SI0009C.3	B21	10	mM
746	SI0009C	D43	SI0009C.3	B22	10	mM
747	SI0009C	D45	SI0009C.3	B23	10	mM
748	SI0009C	D47	SI0009C.3	B24	10	mM
749	SI0009C	F01	SI0009C.3	C01	10	mM
750	SI0009C	F03	SI0009C.3	C02	10	mM
751	SI0009C	F05	SI0009C.3	C03	10	mM
752	SI0009C	F07	SI0009C.3	C04	10	mM
753	SI0009C	F09	SI0009C.3	C05	10	mM
754	SI0009C	F11	SI0009C.3	C06	10	mM
755	SI0009C	F13	SI0009C.3	C07	10	mM
756	SI0009C	F15	SI0009C.3	C08	10	mM
757	SI0009C	F17	SI0009C.3	C09	10	mM
758	SI0009C	F19	SI0009C.3	C10	10	mM
759	SI0009C	F25	SI0009C.3	C13	10	mM
760	SI0009C	F27	SI0009C.3	C14	10	mM
761	SI0009C	F29	SI0009C.3	C15	10	mM
762	SI0009C	F31	SI0009C.3	C16	10	mM
763	SI0009C	F33	SI0009C.3	C17	10	mM
764	SI0009C	F35	SI0009C.3	C18	10	mM
765	SI0009C	F37	SI0009C.3	C19	10	mM
766	SI0009C	F39	SI0009C.3	C20	10	mM
767	SI0009C	F41	SI0009C.3	C21	10	mM
768	SI0009C	F43	SI0009C.3	C22	10	mM
769	SI0009C	F45	SI0009C.3	C23	10	mM
770	SI0009C	F47	SI0009C.3	C24	10	mM
771	SI0009C	H01	SI0009C.3	D01	10	mM
772	SI0009C	H03	SI0009C.3	D02	10	mM
773	SI0009C	H05	SI0009C.3	D03	10	mM
774	SI0009C	H07	SI0009C.3	D04	10	mM
775	SI0009C	H09	SI0009C.3	D05	10	mM
776	SI0009C	H11	SI0009C.3	D06	10	mM
777	SI0009C	H13	SI0009C.3	D07	10	mM
778	SI0009C	H15	SI0009C.3	D08	10	mM
779	SI0009C	H17	SI0009C.3	D09	10	mM
780	SI0009C	H19	SI0009C.3	D10	10	mM
781	SI0009C	H25	SI0009C.3	D13	10	mM
782	SI0009C	H27	SI0009C.3	D14	10	mM
783	SI0009C	H29	SI0009C.3	D15	10	mM
784	SI0009C	H31	SI0009C.3	D16	10	mM
785	SI0009C	H33	SI0009C.3	D17	10	mM
786	SI0009C	H35	SI0009C.3	D18	10	mM
787	SI0009C	H37	SI0009C.3	D19	10	mM
788	SI0009C	H39	SI0009C.3	D20	10	mM
789	SI0009C	H41	SI0009C.3	D21	10	mM
790	SI0009C	H43	SI0009C.3	D22	10	mM
791	SI0009C	H45	SI0009C.3	D23	10	mM
792	SI0009C	H47	SI0009C.3	D24	10	mM
793	SI0009C	J01	SI0009C.3	E01	10	mM
794	SI0009C	J03	SI0009C.3	E02	10	mM
795	SI0009C	J05	SI0009C.3	E03	10	mM
796	SI0009C	J07	SI0009C.3	E04	10	mM
797	SI0009C	J09	SI0009C.3	E05	10	mM
798	SI0009C	J11	SI0009C.3	E06	10	mM
799	SI0009C	J13	SI0009C.3	E07	10	mM
800	SI0009C	J15	SI0009C.3	E08	10	mM
801	SI0009C	J17	SI0009C.3	E09	10	mM
802	SI0009C	J19	SI0009C.3	E10	10	mM
803	SI0009C	J25	SI0009C.3	E13	10	mM
804	SI0009C	J27	SI0009C.3	E14	10	mM
805	SI0009C	J29	SI0009C.3	E15	10	mM
806	SI0009C	J31	SI0009C.3	E16	10	mM
807	SI0009C	J33	SI0009C.3	E17	10	mM
808	SI0009C	J35	SI0009C.3	E18	10	mM
809	SI0009C	J37	SI0009C.3	E19	10	mM
810	SI0009C	J39	SI0009C.3	E20	10	mM
811	SI0009C	J41	SI0009C.3	E21	10	mM
812	SI0009C	J43	SI0009C.3	E22	10	mM
813	SI0009C	J45	SI0009C.3	E23	10	mM
814	SI0009C	J47	SI0009C.3	E24	10	mM
815	SI0009C	L01	SI0009C.3	F01	10	mM
816	SI0009C	L03	SI0009C.3	F02	10	mM
817	SI0009C	L05	SI0009C.3	F03	10	mM
818	SI0009C	L07	SI0009C.3	F04	10	mM
819	SI0009C	L09	SI0009C.3	F05	10	mM
820	SI0009C	L11	SI0009C.3	F06	10	mM
821	SI0009C	L13	SI0009C.3	F07	10	mM
822	SI0009C	L15	SI0009C.3	F08	10	mM
823	SI0009C	L17	SI0009C.3	F09	10	mM
824	SI0009C	L19	SI0009C.3	F10	10	mM
825	SI0009C	L25	SI0009C.3	F13	10	mM
826	SI0009C	L27	SI0009C.3	F14	10	mM
827	SI0009C	L29	SI0009C.3	F15	10	mM
828	SI0009C	L31	SI0009C.3	F16	10	mM
829	SI0009C	L33	SI0009C.3	F17	10	mM
830	SI0009C	L35	SI0009C.3	F18	10	mM
831	SI0009C	L37	SI0009C.3	F19	10	mM
832	SI0009C	L39	SI0009C.3	F20	10	mM
833	SI0009C	L41	SI0009C.3	F21	10	mM
834	SI0009C	L43	SI0009C.3	F22	10	mM
835	SI0009C	L45	SI0009C.3	F23	10	mM
836	SI0009C	L47	SI0009C.3	F24	10	mM
837	SI0009C	N01	SI0009C.3	G01	10	mM
838	SI0009C	N03	SI0009C.3	G02	10	mM
839	SI0009C	N05	SI0009C.3	G03	10	mM
840	SI0009C	N07	SI0009C.3	G04	10	mM
841	SI0009C	N09	SI0009C.3	G05	10	mM
842	SI0009C	N11	SI0009C.3	G06	10	mM
843	SI0009C	N13	SI0009C.3	G07	10	mM
844	SI0009C	N15	SI0009C.3	G08	10	mM
845	SI0009C	N17	SI0009C.3	G09	10	mM
846	SI0009C	N19	SI0009C.3	G10	10	mM
847	SI0009C	N25	SI0009C.3	G13	10	mM
848	SI0009C	N27	SI0009C.3	G14	10	mM
849	SI0009C	N29	SI0009C.3	G15	10	mM
850	SI0009C	N31	SI0009C.3	G16	10	mM
851	SI0009C	N33	SI0009C.3	G17	10	mM
852	SI0009C	N35	SI0009C.3	G18	10	mM
853	SI0009C	N37	SI0009C.3	G19	10	mM
854	SI0009C	N39	SI0009C.3	G20	10	mM
855	SI0009C	N41	SI0009C.3	G21	10	mM
856	SI0009C	N43	SI0009C.3	G22	10	mM
857	SI0009C	N45	SI0009C.3	G23	10	mM
858	SI0009C	N47	SI0009C.3	G24	10	mM
859	SI0009C	P01	SI0009C.3	H01	10	mM
860	SI0009C	P03	SI0009C.3	H02	10	mM
861	SI0009C	P05	SI0009C.3	H03	10	mM
862	SI0009C	P07	SI0009C.3	H04	10	mM
863	SI0009C	P09	SI0009C.3	H05	10	mM
864	SI0009C	P11	SI0009C.3	H06	10	mM
865	SI0009C	P13	SI0009C.3	H07	10	mM
866	SI0009C	P15	SI0009C.3	H08	10	mM
867	SI0009C	P17	SI0009C.3	H09	10	mM
868	SI0009C	P19	SI0009C.3	H10	10	mM
869	SI0009C	P25	SI0009C.3	H13	10	mM
870	SI0009C	P27	SI0009C.3	H14	10	mM
871	SI0009C	P29	SI0009C.3	H15	10	mM
872	SI0009C	P31	SI0009C.3	H16	10	mM
873	SI0009C	P33	SI0009C.3	H17	10	mM
874	SI0009C	P35	SI0009C.3	H18	10	mM
875	SI0009C	P37	SI0009C.3	H19	10	mM
876	SI0009C	P39	SI0009C.3	H20	10	mM
877	SI0009C	P41	SI0009C.3	H21	10	mM
878	SI0009C	P43	SI0009C.3	H22	10	mM
879	SI0009C	P45	SI0009C.3	H23	10	mM
880	SI0009C	P47	SI0009C.3	H24	10	mM
881	SI0009C	R01	SI0009C.3	I01	10	mM
882	SI0009C	R03	SI0009C.3	I02	10	mM
883	SI0009C	R05	SI0009C.3	I03	10	mM
884	SI0009C	R07	SI0009C.3	I04	10	mM
885	SI0009C	R09	SI0009C.3	I05	10	mM
886	SI0009C	R11	SI0009C.3	I06	10	mM
887	SI0009C	R13	SI0009C.3	I07	10	mM
888	SI0009C	R15	SI0009C.3	I08	10	mM
889	SI0009C	R17	SI0009C.3	I09	10	mM
890	SI0009C	R19	SI0009C.3	I10	10	mM
891	SI0009C	R25	SI0009C.3	I13	10	mM
892	SI0009C	R27	SI0009C.3	I14	10	mM
893	SI0009C	R29	SI0009C.3	I15	10	mM
894	SI0009C	R31	SI0009C.3	I16	10	mM
895	SI0009C	R33	SI0009C.3	I17	10	mM
896	SI0009C	R35	SI0009C.3	I18	10	mM
897	SI0009C	R37	SI0009C.3	I19	10	mM
898	SI0009C	R39	SI0009C.3	I20	10	mM
899	SI0009C	R41	SI0009C.3	I21	10	mM
900	SI0009C	R43	SI0009C.3	I22	10	mM
901	SI0009C	R45	SI0009C.3	I23	10	mM
902	SI0009C	R47	SI0009C.3	I24	10	mM
903	SI0009C	T01	SI0009C.3	J01	10	mM
904	SI0009C	T03	SI0009C.3	J02	10	mM
905	SI0009C	T05	SI0009C.3	J03	10	mM
906	SI0009C	T07	SI0009C.3	J04	10	mM
907	SI0009C	T09	SI0009C.3	J05	10	mM
908	SI0009C	T11	SI0009C.3	J06	10	mM
909	SI0009C	T13	SI0009C.3	J07	10	mM
910	SI0009C	T15	SI0009C.3	J08	10	mM
911	SI0009C	T17	SI0009C.3	J09	10	mM
912	SI0009C	T19	SI0009C.3	J10	10	mM
913	SI0009C	T25	SI0009C.3	J13	10	mM
914	SI0009C	T27	SI0009C.3	J14	10	mM
915	SI0009C	T29	SI0009C.3	J15	10	mM
916	SI0009C	T31	SI0009C.3	J16	10	mM
917	SI0009C	T33	SI0009C.3	J17	10	mM
918	SI0009C	T35	SI0009C.3	J18	10	mM
919	SI0009C	T37	SI0009C.3	J19	10	mM
920	SI0009C	T39	SI0009C.3	J20	10	mM
921	SI0009C	T41	SI0009C.3	J21	10	mM
922	SI0009C	T43	SI0009C.3	J22	10	mM
923	SI0009C	T45	SI0009C.3	J23	10	mM
924	SI0009C	T47	SI0009C.3	J24	10	mM
925	SI0009C	V01	SI0009C.3	K01	10	mM
926	SI0009C	V03	SI0009C.3	K02	10	mM
927	SI0009C	V05	SI0009C.3	K03	10	mM
928	SI0009C	V07	SI0009C.3	K04	10	mM
929	SI0009C	V09	SI0009C.3	K05	10	mM
930	SI0009C	V11	SI0009C.3	K06	10	mM
931	SI0009C	V13	SI0009C.3	K07	10	mM
932	SI0009C	V15	SI0009C.3	K08	10	mM
933	SI0009C	V17	SI0009C.3	K09	10	mM
934	SI0009C	V19	SI0009C.3	K10	10	mM
935	SI0009C	V25	SI0009C.3	K13	10	mM
936	SI0009C	V27	SI0009C.3	K14	10	mM
937	SI0009C	V29	SI0009C.3	K15	10	mM
938	SI0009C	V31	SI0009C.3	K16	10	mM
939	SI0009C	V33	SI0009C.3	K17	10	mM
940	SI0009C	V35	SI0009C.3	K18	10	mM
941	SI0009C	V37	SI0009C.3	K19	10	mM
942	SI0009C	V39	SI0009C.3	K20	10	mM
943	SI0009C	V41	SI0009C.3	K21	10	mM
944	SI0009C	V43	SI0009C.3	K22	10	mM
945	SI0009C	V45	SI0009C.3	K23	10	mM
946	SI0009C	V47	SI0009C.3	K24	10	mM
947	SI0009C	X01	SI0009C.3	L01	10	mM
948	SI0009C	X03	SI0009C.3	L02	10	mM
949	SI0009C	X05	SI0009C.3	L03	10	mM
950	SI0009C	X07	SI0009C.3	L04	10	mM
951	SI0009C	X09	SI0009C.3	L05	10	mM
952	SI0009C	X11	SI0009C.3	L06	10	mM
953	SI0009C	X13	SI0009C.3	L07	10	mM
954	SI0009C	X15	SI0009C.3	L08	10	mM
955	SI0009C	X17	SI0009C.3	L09	10	mM
956	SI0009C	X19	SI0009C.3	L10	10	mM
957	SI0009C	X25	SI0009C.3	L13	10	mM
958	SI0009C	X27	SI0009C.3	L14	10	mM
959	SI0009C	X29	SI0009C.3	L15	10	mM
960	SI0009C	X31	SI0009C.3	L16	10	mM
961	SI0009C	X33	SI0009C.3	L17	10	mM
962	SI0009C	X35	SI0009C.3	L18	10	mM
963	SI0009C	X37	SI0009C.3	L19	10	mM
964	SI0009C	X39	SI0009C.3	L20	10	mM
965	SI0009C	X41	SI0009C.3	L21	10	mM
966	SI0009C	X43	SI0009C.3	L22	10	mM
967	SI0009C	X45	SI0009C.3	L23	10	mM
968	SI0009C	X47	SI0009C.3	L24	10	mM
969	SI0009C	Z01	SI0009C.3	M01	10	mM
970	SI0009C	Z03	SI0009C.3	M02	10	mM
971	SI0009C	Z05	SI0009C.3	M03	10	mM
972	SI0009C	Z07	SI0009C.3	M04	10	mM
973	SI0009C	Z09	SI0009C.3	M05	10	mM
974	SI0009C	Z11	SI0009C.3	M06	10	mM
975	SI0009C	Z13	SI0009C.3	M07	10	mM
976	SI0009C	Z15	SI0009C.3	M08	10	mM
977	SI0009C	Z17	SI0009C.3	M09	10	mM
978	SI0009C	Z19	SI0009C.3	M10	10	mM
979	SI0009C	Z25	SI0009C.3	M13	10	mM
980	SI0009C	Z27	SI0009C.3	M14	10	mM
981	SI0009C	Z29	SI0009C.3	M15	10	mM
982	SI0009C	Z31	SI0009C.3	M16	10	mM
983	SI0009C	Z33	SI0009C.3	M17	10	mM
984	SI0009C	Z35	SI0009C.3	M18	10	mM
985	SI0009C	Z37	SI0009C.3	M19	10	mM
986	SI0009C	Z39	SI0009C.3	M20	10	mM
987	SI0009C	Z41	SI0009C.3	M21	10	mM
988	SI0009C	Z43	SI0009C.3	M22	10	mM
989	SI0009C	Z45	SI0009C.3	M23	10	mM
990	SI0009C	Z47	SI0009C.3	M24	10	mM
991	SI0009C	AB01	SI0009C.3	N01	10	mM
992	SI0009C	AB03	SI0009C.3	N02	10	mM
993	SI0009C	AB05	SI0009C.3	N03	10	mM
994	SI0009C	AB07	SI0009C.3	N04	10	mM
995	SI0009C	AB09	SI0009C.3	N05	10	mM
996	SI0009C	AB11	SI0009C.3	N06	10	mM
997	SI0009C	AB13	SI0009C.3	N07	10	mM
998	SI0009C	AB15	SI0009C.3	N08	10	mM
999	SI0009C	AB17	SI0009C.3	N09	10	mM
1000	SI0009C	AB19	SI0009C.3	N10	10	mM
1001	SI0009C	AB25	SI0009C.3	N13	10	mM
1002	SI0009C	AB27	SI0009C.3	N14	10	mM
1003	SI0009C	AB29	SI0009C.3	N15	10	mM
1004	SI0009C	AB31	SI0009C.3	N16	10	mM
1005	SI0009C	AB33	SI0009C.3	N17	10	mM
1006	SI0009C	AB35	SI0009C.3	N18	10	mM
1007	SI0009C	AB37	SI0009C.3	N19	10	mM
1008	SI0009C	AB39	SI0009C.3	N20	10	mM
1009	SI0009C	AB41	SI0009C.3	N21	10	mM
1010	SI0009C	AB43	SI0009C.3	N22	10	mM
1011	SI0009C	AB45	SI0009C.3	N23	10	mM
1012	SI0009C	AB47	SI0009C.3	N24	10	mM
1013	SI0009C	AD01	SI0009C.3	O01	10	mM
1014	SI0009C	AD03	SI0009C.3	O02	10	mM
1015	SI0009C	AD05	SI0009C.3	O03	10	mM
1016	SI0009C	AD07	SI0009C.3	O04	10	mM
1017	SI0009C	AD09	SI0009C.3	O05	10	mM
1018	SI0009C	AD11	SI0009C.3	O06	10	mM
1019	SI0009C	AD13	SI0009C.3	O07	10	mM
1020	SI0009C	AD15	SI0009C.3	O08	10	mM
1021	SI0009C	AD17	SI0009C.3	O09	10	mM
1022	SI0009C	AD19	SI0009C.3	O10	10	mM
1023	SI0009C	AD25	SI0009C.3	O13	10	mM
1024	SI0009C	AD27	SI0009C.3	O14	10	mM
1025	SI0009C	AD29	SI0009C.3	O15	10	mM
1026	SI0009C	AD31	SI0009C.3	O16	10	mM
1027	SI0009C	AD33	SI0009C.3	O17	10	mM
1028	SI0009C	AD35	SI0009C.3	O18	10	mM
1029	SI0009C	AD37	SI0009C.3	O19	10	mM
1030	SI0009C	AD39	SI0009C.3	O20	10	mM
1031	SI0009C	AD41	SI0009C.3	O21	10	mM
1032	SI0009C	AD43	SI0009C.3	O22	10	mM
1033	SI0009C	AD45	SI0009C.3	O23	10	mM
1034	SI0009C	AD47	SI0009C.3	O24	10	mM
1035	SI0009C	AF01	SI0009C.3	P01	10	mM
1036	SI0009C	AF03	SI0009C.3	P02	10	mM
1037	SI0009C	AF05	SI0009C.3	P03	10	mM
1038	SI0009C	AF07	SI0009C.3	P04	10	mM
1039	SI0009C	AF09	SI0009C.3	P05	10	mM
1040	SI0009C	AF11	SI0009C.3	P06	10	mM
1041	SI0009C	AF13	SI0009C.3	P07	10	mM
1042	SI0009C	AF15	SI0009C.3	P08	10	mM
1043	SI0009C	AF17	SI0009C.3	P09	10	mM
1044	SI0009C	AF19	SI0009C.3	P10	10	mM
1045	SI0009C	AF25	SI0009C.3	P13	10	mM
1046	SI0009C	AF27	SI0009C.3	P14	10	mM
1047	SI0009C	AF29	SI0009C.3	P15	10	mM
1048	SI0009C	AF31	SI0009C.3	P16	10	mM
1049	SI0009C	AF33	SI0009C.3	P17	10	mM
1050	SI0009C	AF35	SI0009C.3	P18	10	mM
1051	SI0009C	AF37	SI0009C.3	P19	10	mM
1052	SI0009C	AF39	SI0009C.3	P20	10	mM
1053	SI0009C	AF41	SI0009C.3	P21	10	mM
1054	SI0009C	AF43	SI0009C.3	P22	10	mM
1055	SI0009C	AF45	SI0009C.3	P23	10	mM
1056	SI0009C	AF47	SI0009C.3	P24	10	mM
1057	SI0009C	B02	SI0009C.4	A01	10	mM
1058	SI0009C	B04	SI0009C.4	A02	10	mM
1059	SI0009C	B06	SI0009C.4	A03	10	mM
1060	SI0009C	B08	SI0009C.4	A04	10	mM
1061	SI0009C	B10	SI0009C.4	A05	10	mM
1062	SI0009C	B12	SI0009C.4	A06	10	mM
1063	SI0009C	B14	SI0009C.4	A07	10	mM
1064	SI0009C	B16	SI0009C.4	A08	10	mM
1065	SI0009C	B18	SI0009C.4	A09	10	mM
1066	SI0009C	B20	SI0009C.4	A10	10	mM
1067	SI0009C	B26	SI0009C.4	A13	10	mM
1068	SI0009C	B28	SI0009C.4	A14	10	mM
1069	SI0009C	B30	SI0009C.4	A15	10	mM
1070	SI0009C	B32	SI0009C.4	A16	10	mM
1071	SI0009C	B34	SI0009C.4	A17	10	mM
1072	SI0009C	B36	SI0009C.4	A18	10	mM
1073	SI0009C	B38	SI0009C.4	A19	10	mM
1074	SI0009C	B40	SI0009C.4	A20	10	mM
1075	SI0009C	B42	SI0009C.4	A21	10	mM
1076	SI0009C	B44	SI0009C.4	A22	10	mM
1077	SI0009C	B46	SI0009C.4	A23	10	mM
1078	SI0009C	B48	SI0009C.4	A24	10	mM
1079	SI0009C	D02	SI0009C.4	B01	10	mM
1080	SI0009C	D04	SI0009C.4	B02	10	mM
1081	SI0009C	D06	SI0009C.4	B03	10	mM
1082	SI0009C	D08	SI0009C.4	B04	10	mM
1083	SI0009C	D10	SI0009C.4	B05	10	mM
1084	SI0009C	D12	SI0009C.4	B06	10	mM
1085	SI0009C	D14	SI0009C.4	B07	10	mM
1086	SI0009C	D16	SI0009C.4	B08	10	mM
1087	SI0009C	D18	SI0009C.4	B09	10	mM
1088	SI0009C	D20	SI0009C.4	B10	10	mM
1089	SI0009C	D26	SI0009C.4	B13	10	mM
1090	SI0009C	D28	SI0009C.4	B14	10	mM
1091	SI0009C	D30	SI0009C.4	B15	10	mM
1092	SI0009C	D32	SI0009C.4	B16	10	mM
1093	SI0009C	D34	SI0009C.4	B17	10	mM
1094	SI0009C	D36	SI0009C.4	B18	10	mM
1095	SI0009C	D38	SI0009C.4	B19	10	mM
1096	SI0009C	D40	SI0009C.4	B20	10	mM
1097	SI0009C	D42	SI0009C.4	B21	10	mM
1098	SI0009C	D44	SI0009C.4	B22	10	mM
1099	SI0009C	D46	SI0009C.4	B23	10	mM
1100	SI0009C	D48	SI0009C.4	B24	10	mM
1101	SI0009C	F02	SI0009C.4	C01	10	mM
1102	SI0009C	F04	SI0009C.4	C02	10	mM
1103	SI0009C	F06	SI0009C.4	C03	10	mM
1104	SI0009C	F08	SI0009C.4	C04	10	mM
1105	SI0009C	F10	SI0009C.4	C05	10	mM
1106	SI0009C	F12	SI0009C.4	C06	10	mM
1107	SI0009C	F14	SI0009C.4	C07	10	mM
1108	SI0009C	F16	SI0009C.4	C08	10	mM
1109	SI0009C	F18	SI0009C.4	C09	10	mM
1110	SI0009C	F20	SI0009C.4	C10	10	mM
1111	SI0009C	F26	SI0009C.4	C13	10	mM
1112	SI0009C	F28	SI0009C.4	C14	10	mM
1113	SI0009C	F30	SI0009C.4	C15	10	mM
1114	SI0009C	F32	SI0009C.4	C16	10	mM
1115	SI0009C	F34	SI0009C.4	C17	10	mM
1116	SI0009C	F36	SI0009C.4	C18	10	mM
1117	SI0009C	F38	SI0009C.4	C19	10	mM
1118	SI0009C	F40	SI0009C.4	C20	10	mM
1119	SI0009C	F42	SI0009C.4	C21	10	mM
1120	SI0009C	F44	SI0009C.4	C22	10	mM
1121	SI0009C	F46	SI0009C.4	C23	10	mM
1122	SI0009C	F48	SI0009C.4	C24	10	mM
1123	SI0009C	H02	SI0009C.4	D01	10	mM
1124	SI0009C	H04	SI0009C.4	D02	10	mM
1125	SI0009C	H06	SI0009C.4	D03	10	mM
1126	SI0009C	H08	SI0009C.4	D04	10	mM
1127	SI0009C	H10	SI0009C.4	D05	10	mM
1128	SI0009C	H12	SI0009C.4	D06	10	mM
1129	SI0009C	H14	SI0009C.4	D07	10	mM
1130	SI0009C	H16	SI0009C.4	D08	10	mM
1131	SI0009C	H18	SI0009C.4	D09	10	mM
1132	SI0009C	H20	SI0009C.4	D10	10	mM
1133	SI0009C	H26	SI0009C.4	D13	10	mM
1134	SI0009C	H28	SI0009C.4	D14	10	mM
1135	SI0009C	H30	SI0009C.4	D15	10	mM
1136	SI0009C	H32	SI0009C.4	D16	10	mM
1137	SI0009C	H34	SI0009C.4	D17	10	mM
1138	SI0009C	H36	SI0009C.4	D18	10	mM
1139	SI0009C	H38	SI0009C.4	D19	10	mM
1140	SI0009C	H40	SI0009C.4	D20	10	mM
1141	SI0009C	H42	SI0009C.4	D21	10	mM
1142	SI0009C	H44	SI0009C.4	D22	10	mM
1143	SI0009C	H46	SI0009C.4	D23	10	mM
1144	SI0009C	H48	SI0009C.4	D24	10	mM
1145	SI0009C	J02	SI0009C.4	E01	10	mM
1146	SI0009C	J04	SI0009C.4	E02	10	mM
1147	SI0009C	J06	SI0009C.4	E03	10	mM
1148	SI0009C	J08	SI0009C.4	E04	10	mM
1149	SI0009C	J10	SI0009C.4	E05	10	mM
1150	SI0009C	J12	SI0009C.4	E06	10	mM
1151	SI0009C	J14	SI0009C.4	E07	10	mM
1152	SI0009C	J16	SI0009C.4	E08	10	mM
1153	SI0009C	J18	SI0009C.4	E09	10	mM
1154	SI0009C	J20	SI0009C.4	E10	10	mM
1155	SI0009C	J26	SI0009C.4	E13	10	mM
1156	SI0009C	J28	SI0009C.4	E14	10	mM
1157	SI0009C	J30	SI0009C.4	E15	10	mM
1158	SI0009C	J32	SI0009C.4	E16	10	mM
1159	SI0009C	J34	SI0009C.4	E17	10	mM
1160	SI0009C	J36	SI0009C.4	E18	10	mM
1161	SI0009C	J38	SI0009C.4	E19	10	mM
1162	SI0009C	J40	SI0009C.4	E20	10	mM
1163	SI0009C	J42	SI0009C.4	E21	10	mM
1164	SI0009C	J44	SI0009C.4	E22	10	mM
1165	SI0009C	J46	SI0009C.4	E23	10	mM
1166	SI0009C	J48	SI0009C.4	E24	10	mM
1167	SI0009C	L02	SI0009C.4	F01	10	mM
1168	SI0009C	L04	SI0009C.4	F02	10	mM
1169	SI0009C	L06	SI0009C.4	F03	10	mM
1170	SI0009C	L08	SI0009C.4	F04	10	mM
1171	SI0009C	L10	SI0009C.4	F05	10	mM
1172	SI0009C	L12	SI0009C.4	F06	10	mM
1173	SI0009C	L14	SI0009C.4	F07	10	mM
1174	SI0009C	L16	SI0009C.4	F08	10	mM
1175	SI0009C	L18	SI0009C.4	F09	10	mM
1176	SI0009C	L20	SI0009C.4	F10	10	mM
1177	SI0009C	L26	SI0009C.4	F13	10	mM
1178	SI0009C	L28	SI0009C.4	F14	10	mM
1179	SI0009C	L30	SI0009C.4	F15	10	mM
1180	SI0009C	L32	SI0009C.4	F16	10	mM
1181	SI0009C	L34	SI0009C.4	F17	10	mM
1182	SI0009C	L36	SI0009C.4	F18	10	mM
1183	SI0009C	L38	SI0009C.4	F19	10	mM
1184	SI0009C	L40	SI0009C.4	F20	10	mM
1185	SI0009C	L42	SI0009C.4	F21	10	mM
1186	SI0009C	L44	SI0009C.4	F22	10	mM
1187	SI0009C	L46	SI0009C.4	F23	10	mM
1188	SI0009C	L48	SI0009C.4	F24	10	mM
1189	SI0009C	N02	SI0009C.4	G01	10	mM
1190	SI0009C	N04	SI0009C.4	G02	10	mM
1191	SI0009C	N06	SI0009C.4	G03	10	mM
1192	SI0009C	N08	SI0009C.4	G04	10	mM
1193	SI0009C	N10	SI0009C.4	G05	10	mM
1194	SI0009C	N12	SI0009C.4	G06	10	mM
1195	SI0009C	N14	SI0009C.4	G07	10	mM
1196	SI0009C	N16	SI0009C.4	G08	10	mM
1197	SI0009C	N18	SI0009C.4	G09	10	mM
1198	SI0009C	N20	SI0009C.4	G10	10	mM
1199	SI0009C	N26	SI0009C.4	G13	10	mM
1200	SI0009C	N28	SI0009C.4	G14	10	mM
1201	SI0009C	N30	SI0009C.4	G15	10	mM
1202	SI0009C	N32	SI0009C.4	G16	10	mM
1203	SI0009C	N34	SI0009C.4	G17	10	mM
1204	SI0009C	N36	SI0009C.4	G18	10	mM
1205	SI0009C	N38	SI0009C.4	G19	10	mM
1206	SI0009C	N40	SI0009C.4	G20	10	mM
1207	SI0009C	N42	SI0009C.4	G21	10	mM
1208	SI0009C	N44	SI0009C.4	G22	10	mM
1209	SI0009C	N46	SI0009C.4	G23	10	mM
1210	SI0009C	N48	SI0009C.4	G24	10	mM
1211	SI0009C	P02	SI0009C.4	H01	10	mM
1212	SI0009C	P04	SI0009C.4	H02	10	mM
1213	SI0009C	P06	SI0009C.4	H03	10	mM
1214	SI0009C	P08	SI0009C.4	H04	10	mM
1215	SI0009C	P10	SI0009C.4	H05	10	mM
1216	SI0009C	P12	SI0009C.4	H06	10	mM
1217	SI0009C	P14	SI0009C.4	H07	10	mM
1218	SI0009C	P16	SI0009C.4	H08	10	mM
1219	SI0009C	P18	SI0009C.4	H09	10	mM
1220	SI0009C	P20	SI0009C.4	H10	10	mM
1221	SI0009C	P26	SI0009C.4	H13	10	mM
1222	SI0009C	P28	SI0009C.4	H14	10	mM
1223	SI0009C	P30	SI0009C.4	H15	10	mM
1224	SI0009C	P32	SI0009C.4	H16	10	mM
1225	SI0009C	P34	SI0009C.4	H17	10	mM
1226	SI0009C	P36	SI0009C.4	H18	10	mM
1227	SI0009C	P38	SI0009C.4	H19	10	mM
1228	SI0009C	P40	SI0009C.4	H20	10	mM
1229	SI0009C	P42	SI0009C.4	H21	10	mM
1230	SI0009C	P44	SI0009C.4	H22	10	mM
1231	SI0009C	P46	SI0009C.4	H23	10	mM
1232	SI0009C	P48	SI0009C.4	H24	10	mM
1233	SI0009C	R02	SI0009C.4	I01	10	mM
1234	SI0009C	R04	SI0009C.4	I02	10	mM
1235	SI0009C	R06	SI0009C.4	I03	10	mM
1236	SI0009C	R08	SI0009C.4	I04	10	mM
1237	SI0009C	R10	SI0009C.4	I05	10	mM
1238	SI0009C	R12	SI0009C.4	I06	10	mM
1239	SI0009C	R14	SI0009C.4	I07	10	mM
1240	SI0009C	R16	SI0009C.4	I08	10	mM
1241	SI0009C	R18	SI0009C.4	I09	10	mM
1242	SI0009C	R20	SI0009C.4	I10	10	mM
1243	SI0009C	R26	SI0009C.4	I13	10	mM
1244	SI0009C	R28	SI0009C.4	I14	10	mM
1245	SI0009C	R30	SI0009C.4	I15	10	mM
1246	SI0009C	R32	SI0009C.4	I16	10	mM
1247	SI0009C	R34	SI0009C.4	I17	10	mM
1248	SI0009C	R36	SI0009C.4	I18	10	mM
1249	SI0009C	R38	SI0009C.4	I19	10	mM
1250	SI0009C	R40	SI0009C.4	I20	10	mM
1251	SI0009C	R42	SI0009C.4	I21	10	mM
1252	SI0009C	R44	SI0009C.4	I22	10	mM
1253	SI0009C	R46	SI0009C.4	I23	10	mM
1254	SI0009C	R48	SI0009C.4	I24	10	mM
1255	SI0009C	T02	SI0009C.4	J01	10	mM
1256	SI0009C	T04	SI0009C.4	J02	10	mM
1257	SI0009C	T06	SI0009C.4	J03	10	mM
1258	SI0009C	T08	SI0009C.4	J04	10	mM
1259	SI0009C	T10	SI0009C.4	J05	10	mM
1260	SI0009C	T12	SI0009C.4	J06	10	mM
1261	SI0009C	T14	SI0009C.4	J07	10	mM
1262	SI0009C	T16	SI0009C.4	J08	10	mM
1263	SI0009C	T18	SI0009C.4	J09	10	mM
1264	SI0009C	T20	SI0009C.4	J10	10	mM
1265	SI0009C	T26	SI0009C.4	J13	10	mM
1266	SI0009C	T28	SI0009C.4	J14	10	mM
1267	SI0009C	T30	SI0009C.4	J15	10	mM
1268	SI0009C	T32	SI0009C.4	J16	10	mM
1269	SI0009C	T34	SI0009C.4	J17	10	mM
1270	SI0009C	T36	SI0009C.4	J18	10	mM
1271	SI0009C	T38	SI0009C.4	J19	10	mM
1272	SI0009C	T40	SI0009C.4	J20	10	mM
1273	SI0009C	T42	SI0009C.4	J21	10	mM
1274	SI0009C	T44	SI0009C.4	J22	10	mM
1275	SI0009C	T46	SI0009C.4	J23	10	mM
1276	SI0009C	T48	SI0009C.4	J24	10	mM
1277	SI0009C	V02	SI0009C.4	K01	10	mM
1278	SI0009C	V04	SI0009C.4	K02	10	mM
1279	SI0009C	V06	SI0009C.4	K03	10	mM
1280	SI0009C	V08	SI0009C.4	K04	10	mM
1281	SI0009C	V10	SI0009C.4	K05	10	mM
1282	SI0009C	V12	SI0009C.4	K06	10	mM
1283	SI0009C	V14	SI0009C.4	K07	10	mM
1284	SI0009C	V16	SI0009C.4	K08	10	mM
1285	SI0009C	V18	SI0009C.4	K09	10	mM
1286	SI0009C	V20	SI0009C.4	K10	10	mM
1287	SI0009C	V26	SI0009C.4	K13	10	mM
1288	SI0009C	V28	SI0009C.4	K14	10	mM
1289	SI0009C	V30	SI0009C.4	K15	10	mM
1290	SI0009C	V32	SI0009C.4	K16	10	mM
1291	SI0009C	V34	SI0009C.4	K17	10	mM
1292	SI0009C	V36	SI0009C.4	K18	10	mM
1293	SI0009C	V38	SI0009C.4	K19	10	mM
1294	SI0009C	V40	SI0009C.4	K20	10	mM
1295	SI0009C	V42	SI0009C.4	K21	10	mM
1296	SI0009C	V44	SI0009C.4	K22	10	mM
1297	SI0009C	V46	SI0009C.4	K23	10	mM
1298	SI0009C	V48	SI0009C.4	K24	10	mM
1299	SI0009C	X02	SI0009C.4	L01	10	mM
1300	SI0009C	X04	SI0009C.4	L02	10	mM
1301	SI0009C	X06	SI0009C.4	L03	10	mM
1302	SI0009C	X08	SI0009C.4	L04	10	mM
1303	SI0009C	X10	SI0009C.4	L05	10	mM
1304	SI0009C	X12	SI0009C.4	L06	10	mM
1305	SI0009C	X14	SI0009C.4	L07	10	mM
1306	SI0009C	X16	SI0009C.4	L08	10	mM
1307	SI0009C	X18	SI0009C.4	L09	10	mM
1308	SI0009C	X20	SI0009C.4	L10	10	mM
1309	SI0009C	X26	SI0009C.4	L13	10	mM
1310	SI0009C	X28	SI0009C.4	L14	10	mM
1311	SI0009C	X30	SI0009C.4	L15	10	mM
1312	SI0009C	X32	SI0009C.4	L16	10	mM
1313	SI0009C	X34	SI0009C.4	L17	10	mM
1314	SI0009C	X36	SI0009C.4	L18	10	mM
1315	SI0009C	X38	SI0009C.4	L19	10	mM
1316	SI0009C	X40	SI0009C.4	L20	10	mM
1317	SI0009C	X42	SI0009C.4	L21	10	mM
1318	SI0009C	X44	SI0009C.4	L22	10	mM
1319	SI0009C	X46	SI0009C.4	L23	10	mM
1320	SI0009C	X48	SI0009C.4	L24	10	mM
1321	SI0009C	Z02	SI0009C.4	M01	10	mM
1322	SI0009C	Z04	SI0009C.4	M02	10	mM
1323	SI0009C	Z06	SI0009C.4	M03	10	mM
1324	SI0009C	Z08	SI0009C.4	M04	10	mM
1325	SI0009C	Z10	SI0009C.4	M05	10	mM
1326	SI0009C	Z12	SI0009C.4	M06	10	mM
1327	SI0009C	Z14	SI0009C.4	M07	10	mM
1328	SI0009C	Z16	SI0009C.4	M08	10	mM
1329	SI0009C	Z18	SI0009C.4	M09	10	mM
1330	SI0009C	Z20	SI0009C.4	M10	10	mM
1331	SI0009C	Z26	SI0009C.4	M13	10	mM
1332	SI0009C	Z28	SI0009C.4	M14	10	mM
1333	SI0009C	Z30	SI0009C.4	M15	10	mM
1334	SI0009C	Z32	SI0009C.4	M16	10	mM
1335	SI0009C	Z34	SI0009C.4	M17	10	mM
1336	SI0009C	Z36	SI0009C.4	M18	10	mM
1337	SI0009C	Z38	SI0009C.4	M19	10	mM
1338	SI0009C	Z40	SI0009C.4	M20	10	mM
1339	SI0009C	Z42	SI0009C.4	M21	10	mM
1340	SI0009C	Z44	SI0009C.4	M22	10	mM
1341	SI0009C	Z46	SI0009C.4	M23	10	mM
1342	SI0009C	Z48	SI0009C.4	M24	10	mM
1343	SI0009C	AB02	SI0009C.4	N01	10	mM
1344	SI0009C	AB04	SI0009C.4	N02	10	mM
1345	SI0009C	AB06	SI0009C.4	N03	10	mM
1346	SI0009C	AB08	SI0009C.4	N04	10	mM
1347	SI0009C	AB10	SI0009C.4	N05	10	mM
1348	SI0009C	AB12	SI0009C.4	N06	10	mM
1349	SI0009C	AB14	SI0009C.4	N07	10	mM
1350	SI0009C	AB16	SI0009C.4	N08	10	mM
1351	SI0009C	AB18	SI0009C.4	N09	10	mM
1352	SI0009C	AB20	SI0009C.4	N10	10	mM
1353	SI0009C	AB26	SI0009C.4	N13	10	mM
1354	SI0009C	AB28	SI0009C.4	N14	10	mM
1355	SI0009C	AB30	SI0009C.4	N15	10	mM
1356	SI0009C	AB32	SI0009C.4	N16	10	mM
1357	SI0009C	AB34	SI0009C.4	N17	10	mM
1358	SI0009C	AB36	SI0009C.4	N18	10	mM
1359	SI0009C	AB38	SI0009C.4	N19	10	mM
1360	SI0009C	AB40	SI0009C.4	N20	10	mM
1361	SI0009C	AB42	SI0009C.4	N21	10	mM
1362	SI0009C	AB44	SI0009C.4	N22	10	mM
1363	SI0009C	AB46	SI0009C.4	N23	10	mM
1364	SI0009C	AB48	SI0009C.4	N24	10	mM
1365	SI0009C	AD02	SI0009C.4	O01	10	mM
1366	SI0009C	AD04	SI0009C.4	O02	10	mM
1367	SI0009C	AD06	SI0009C.4	O03	10	mM
1368	SI0009C	AD08	SI0009C.4	O04	10	mM
1369	SI0009C	AD10	SI0009C.4	O05	10	mM
1370	SI0009C	AD12	SI0009C.4	O06	10	mM
1371	SI0009C	AD14	SI0009C.4	O07	10	mM
1372	SI0009C	AD16	SI0009C.4	O08	10	mM
1373	SI0009C	AD18	SI0009C.4	O09	10	mM
1374	SI0009C	AD20	SI0009C.4	O10	10	mM
1375	SI0009C	AD26	SI0009C.4	O13	10	mM
1376	SI0009C	AD28	SI0009C.4	O14	10	mM
1377	SI0009C	AD30	SI0009C.4	O15	10	mM
1378	SI0009C	AD32	SI0009C.4	O16	10	mM
1379	SI0009C	AD34	SI0009C.4	O17	10	mM
1380	SI0009C	AD36	SI0009C.4	O18	10	mM
1381	SI0009C	AD38	SI0009C.4	O19	10	mM
1382	SI0009C	AD40	SI0009C.4	O20	10	mM
1383	SI0009C	AD42	SI0009C.4	O21	10	mM
1384	SI0009C	AD44	SI0009C.4	O22	10	mM
1385	SI0009C	AD46	SI0009C.4	O23	10	mM
1386	SI0009C	AD48	SI0009C.4	O24	10	mM
1387	SI0009C	AF02	SI0009C.4	P01	10	mM
1388	SI0009C	AF04	SI0009C.4	P02	10	mM
1389	SI0009C	AF06	SI0009C.4	P03	10	mM
1390	SI0009C	AF08	SI0009C.4	P04	10	mM
1391	SI0009C	AF10	SI0009C.4	P05	10	mM
1392	SI0009C	AF12	SI0009C.4	P06	10	mM
1393	SI0009C	AF14	SI0009C.4	P07	10	mM
1394	SI0009C	AF16	SI0009C.4	P08	10	mM
1395	SI0009C	AF18	SI0009C.4	P09	10	mM
1396	SI0009C	AF20	SI0009C.4	P10	10	mM
1397	SI0009C	AF26	SI0009C.4	P13	10	mM
1398	SI0009C	AF28	SI0009C.4	P14	10	mM
1399	SI0009C	AF30	SI0009C.4	P15	10	mM
1400	SI0009C	AF32	SI0009C.4	P16	10	mM
1401	SI0009C	AF34	SI0009C.4	P17	10	mM
1402	SI0009C	AF36	SI0009C.4	P18	10	mM
1403	SI0009C	AF38	SI0009C.4	P19	10	mM
1404	SI0009C	AF40	SI0009C.4	P20	10	mM
1405	SI0009C	AF42	SI0009C.4	P21	10	mM
1406	SI0009C	AF44	SI0009C.4	P22	10	mM
1407	SI0009C	AF46	SI0009C.4	P23	10	mM
1408	SI0009C	AF48	SI0009C.4	P24	10	mM
1409	SI0010A	A01	SI0010A.1	A01	10	mM
1410	SI0010A	A03	SI0010A.1	A02	10	mM
1411	SI0010A	A05	SI0010A.1	A03	10	mM
1412	SI0010A	A07	SI0010A.1	A04	10	mM
1413	SI0010A	A09	SI0010A.1	A05	10	mM
1414	SI0010A	A11	SI0010A.1	A06	10	mM
1415	SI0010A	A13	SI0010A.1	A07	10	mM
1416	SI0010A	A15	SI0010A.1	A08	10	mM
1417	SI0010A	A17	SI0010A.1	A09	10	mM
1418	SI0010A	A19	SI0010A.1	A10	10	mM
1419	SI0010A	A25	SI0010A.1	A13	10	mM
1420	SI0010A	A27	SI0010A.1	A14	10	mM
1421	SI0010A	A29	SI0010A.1	A15	10	mM
1422	SI0010A	A31	SI0010A.1	A16	10	mM
1423	SI0010A	A33	SI0010A.1	A17	10	mM
1424	SI0010A	A35	SI0010A.1	A18	10	mM
1425	SI0010A	A37	SI0010A.1	A19	10	mM
1426	SI0010A	A39	SI0010A.1	A20	10	mM
1427	SI0010A	A41	SI0010A.1	A21	10	mM
1428	SI0010A	A43	SI0010A.1	A22	10	mM
1429	SI0010A	A45	SI0010A.1	A23	10	mM
1430	SI0010A	A47	SI0010A.1	A24	10	mM
1431	SI0010A	C01	SI0010A.1	B01
1432	SI0010A	C03	SI0010A.1	B02	10	mM
1433	SI0010A	C05	SI0010A.1	B03	10	mM
1434	SI0010A	C07	SI0010A.1	B04	10	mM
1435	SI0010A	C09	SI0010A.1	B05	10	mM
1436	SI0010A	C11	SI0010A.1	B06	10	mM
1437	SI0010A	C13	SI0010A.1	B07	10	mM
1438	SI0010A	C15	SI0010A.1	B08	10	mM
1439	SI0010A	C17	SI0010A.1	B09	10	mM
1440	SI0010A	C19	SI0010A.1	B10	10	mM
1441	SI0010A	C25	SI0010A.1	B13	10	mM
1442	SI0010A	C27	SI0010A.1	B14	10	mM
1443	SI0010A	C29	SI0010A.1	B15	10	mM
1444	SI0010A	C31	SI0010A.1	B16	10	mM
1445	SI0010A	C33	SI0010A.1	B17	10	mM
1446	SI0010A	C35	SI0010A.1	B18	10	mM
1447	SI0010A	C37	SI0010A.1	B19	10	mM
1448	SI0010A	C39	SI0010A.1	B20	10	mM
1449	SI0010A	C41	SI0010A.1	B21	10	mM
1450	SI0010A	C43	SI0010A.1	B22	10	mM
1451	SI0010A	C45	SI0010A.1	B23	10	mM
1452	SI0010A	C47	SI0010A.1	B24	10	mM
1453	SI0010A	E01	SI0010A.1	C01	10	mM
1454	SI0010A	E03	SI0010A.1	C02	10	mM
1455	SI0010A	E05	SI0010A.1	C03	10	mM
1456	SI0010A	E07	SI0010A.1	C04	10	mM
1457	SI0010A	E09	SI0010A.1	C05	10	mM
1458	SI0010A	E11	SI0010A.1	C06	10	mM
1459	SI0010A	E13	SI0010A.1	C07	10	mM
1460	SI0010A	E15	SI0010A.1	C08	10	mM
1461	SI0010A	E17	SI0010A.1	C09	10	mM
1462	SI0010A	E19	SI0010A.1	C10	10	mM
1463	SI0010A	E25	SI0010A.1	C13	10	mM
1464	SI0010A	E27	SI0010A.1	C14	10	mM
1465	SI0010A	E29	SI0010A.1	C15	10	mM
1466	SI0010A	E31	SI0010A.1	C16	10	mM
1467	SI0010A	E33	SI0010A.1	C17	10	mM
1468	SI0010A	E35	SI0010A.1	C18	10	mM
1469	SI0010A	E37	SI0010A.1	C19	10	mM
1470	SI0010A	E39	SI0010A.1	C20	10	mM
1471	SI0010A	E41	SI0010A.1	C21	10	mM
1472	SI0010A	E43	SI0010A.1	C22	10	mM
1473	SI0010A	E45	SI0010A.1	C23	10	mM
1474	SI0010A	E47	SI0010A.1	C24	10	mM
1475	SI0010A	G01	SI0010A.1	D01	10	mM
1476	SI0010A	G03	SI0010A.1	D02	10	mM
1477	SI0010A	G05	SI0010A.1	D03	10	mM
1478	SI0010A	G07	SI0010A.1	D04	10	mM
1479	SI0010A	G09	SI0010A.1	D05	10	mM
1480	SI0010A	G11	SI0010A.1	D06	10	mM
1481	SI0010A	G13	SI0010A.1	D07	10	mM
1482	SI0010A	G15	SI0010A.1	D08	10	mM
1483	SI0010A	G17	SI0010A.1	D09	10	mM
1484	SI0010A	G19	SI0010A.1	D10	10	mM
1485	SI0010A	G25	SI0010A.1	D13	10	mM
1486	SI0010A	G27	SI0010A.1	D14	10	mM
1487	SI0010A	G29	SI0010A.1	D15	10	mM
1488	SI0010A	G31	SI0010A.1	D16	10	mM
1489	SI0010A	G33	SI0010A.1	D17	10	mM
1490	SI0010A	G35	SI0010A.1	D18	10	mM
1491	SI0010A	G37	SI0010A.1	D19	10	mM
1492	SI0010A	G39	SI0010A.1	D20	10	mM
1493	SI0010A	G41	SI0010A.1	D21	10	mM
1494	SI0010A	G43	SI0010A.1	D22	10	mM
1495	SI0010A	G45	SI0010A.1	D23	10	mM
1496	SI0010A	G47	SI0010A.1	D24	10	mM
1497	SI0010A	I01	SI0010A.1	E01	10	mM
1498	SI0010A	I03	SI0010A.1	E02	10	mM
1499	SI0010A	I05	SI0010A.1	E03
1500	SI0010A	I07	SI0010A.1	E04	10	mM
1501	SI0010A	I09	SI0010A.1	E05	10	mM
1502	SI0010A	I11	SI0010A.1	E06	10	mM
1503	SI0010A	I13	SI0010A.1	E07	10	mM
1504	SI0010A	I15	SI0010A.1	E08	10	mM
1505	SI0010A	I17	SI0010A.1	E09	10	mM
1506	SI0010A	I19	SI0010A.1	E10	10	mM
1507	SI0010A	I25	SI0010A.1	E13	10	mM
1508	SI0010A	I27	SI0010A.1	E14	10	mM
1509	SI0010A	I29	SI0010A.1	E15	10	mM
1510	SI0010A	I31	SI0010A.1	E16	10	mM
1511	SI0010A	I33	SI0010A.1	E17	10	mM
1512	SI0010A	I35	SI0010A.1	E18	10	mM
1513	SI0010A	I37	SI0010A.1	E19	10	mM
1514	SI0010A	I39	SI0010A.1	E20	10	mM
1515	SI0010A	I41	SI0010A.1	E21	10	mM
1516	SI0010A	I43	SI0010A.1	E22	10	mM
1517	SI0010A	I45	SI0010A.1	E23	10	mM
1518	SI0010A	I47	SI0010A.1	E24	10	mM
1519	SI0010A	K01	SI0010A.1	F01	10	mM
1520	SI0010A	K03	SI0010A.1	F02	10	mM
1521	SI0010A	K05	SI0010A.1	F03	10	mM
1522	SI0010A	K07	SI0010A.1	F04	10	mM
1523	SI0010A	K09	SI0010A.1	F05	10	mM
1524	SI0010A	K11	SI0010A.1	F06	10	mM
1525	SI0010A	K13	SI0010A.1	F07	10	mM
1526	SI0010A	K15	SI0010A.1	F08	10	mM
1527	SI0010A	K17	SI0010A.1	F09	10	mM
1528	SI0010A	K19	SI0010A.1	F10	10	mM
1529	SI0010A	K25	SI0010A.1	F13	10	mM
1530	SI0010A	K27	SI0010A.1	F14	10	mM
1531	SI0010A	K29	SI0010A.1	F15	10	mM
1532	SI0010A	K31	SI0010A.1	F16	10	mM
1533	SI0010A	K33	SI0010A.1	F17	10	mM
1534	SI0010A	K35	SI0010A.1	F18	10	mM
1535	SI0010A	K37	SI0010A.1	F19	10	mM
1536	SI0010A	K39	SI0010A.1	F20	10	mM
1537	SI0010A	K41	SI0010A.1	F21	10	mM
1538	SI0010A	K43	SI0010A.1	F22	10	mM
1539	SI0010A	K45	SI0010A.1	F23	10	mM
1540	SI0010A	K47	SI0010A.1	F24	10	mM
1541	SI0010A	M01	SI0010A.1	G01	10	mM
1542	SI0010A	M03	SI0010A.1	G02	10	mM
1543	SI0010A	M05	SI0010A.1	G03	10	mM
1544	SI0010A	M07	SI0010A.1	G04	10	mM
1545	SI0010A	M09	SI0010A.1	G05	10	mM
1546	SI0010A	M11	SI0010A.1	G06	10	mM
1547	SI0010A	M13	SI0010A.1	G07	10	mM
1548	SI0010A	M15	SI0010A.1	G08
1549	SI0010A	M17	SI0010A.1	G09	10	mM
1550	SI0010A	M19	SI0010A.1	G10	10	mM
1551	SI0010A	M25	SI0010A.1	G13	10	mM
1552	SI0010A	M27	SI0010A.1	G14	10	mM
1553	SI0010A	M29	SI0010A.1	G15	10	mM
1554	SI0010A	M31	SI0010A.1	G16	10	mM
1555	SI0010A	M33	SI0010A.1	G17	10	mM
1556	SI0010A	M35	SI0010A.1	G18	10	mM
1557	SI0010A	M37	SI0010A.1	G19	7.22	mM
1558	SI0010A	M39	SI0010A.1	G20	10	mM
1559	SI0010A	M41	SI0010A.1	G21	10	mM
1560	SI0010A	M43	SI0010A.1	G22	10	mM
1561	SI0010A	M45	SI0010A.1	G23	10	mM
1562	SI0010A	M47	SI0010A.1	G24	10	mM
1563	SI0010A	O01	SI0010A.1	H01	10	mM
1564	SI0010A	O03	SI0010A.1	H02	10	mM
1565	SI0010A	O05	SI0010A.1	H03	10	mM
1566	SI0010A	O07	SI0010A.1	H04	10	mM
1567	SI0010A	O09	SI0010A.1	H05	10	mM
1568	SI0010A	O11	SI0010A.1	H06	10	mM
1569	SI0010A	O13	SI0010A.1	H07	10	mM
1570	SI0010A	O15	SI0010A.1	H08	10	mM
1571	SI0010A	O17	SI0010A.1	H09	10	mM
1572	SI0010A	O19	SI0010A.1	H10	10	mM
1573	SI0010A	O25	SI0010A.1	H13	10	mM
1574	SI0010A	O27	SI0010A.1	H14	10	mM
1575	SI0010A	O29	SI0010A.1	H15	10	mM
1576	SI0010A	O31	SI0010A.1	H16	10	mM
1577	SI0010A	O33	SI0010A.1	H17	10	mM
1578	SI0010A	O35	SI0010A.1	H18	10	mM
1579	SI0010A	O37	SI0010A.1	H19	10	mM
1580	SI0010A	O39	SI0010A.1	H20	10	mM
1581	SI0010A	O41	SI0010A.1	H21	10	mM
1582	SI0010A	O43	SI0010A.1	H22	10	mM
1583	SI0010A	O45	SI0010A.1	H23	10	mM
1584	SI0010A	O47	SI0010A.1	H24	10	mM
1585	SI0010A	Q01	SI0010A.1	I01	10	mM
1586	SI0010A	Q03	SI0010A.1	I02	10	mM
1587	SI0010A	Q05	SI0010A.1	I03	10	mM
1588	SI0010A	Q07	SI0010A.1	I04	10	mM
1589	SI0010A	Q09	SI0010A.1	I05	10	mM
1590	SI0010A	Q11	SI0010A.1	I06	10	mM
1591	SI0010A	Q13	SI0010A.1	I07	10	mM
1592	SI0010A	Q15	SI0010A.1	I08	10	mM
1593	SI0010A	Q17	SI0010A.1	I09	10	mM
1594	SI0010A	Q19	SI0010A.1	I10	10	mM
1595	SI0010A	Q25	SI0010A.1	I13	10	mM
1596	SI0010A	Q27	SI0010A.1	I14	10	mM
1597	SI0010A	Q29	SI0010A.1	I15	10	mM
1598	SI0010A	Q31	SI0010A.1	I16	10	mM
1599	SI0010A	Q33	SI0010A.1	I17	10	mM
1600	SI0010A	Q35	SI0010A.1	I18	10	mM
1601	SI0010A	Q37	SI0010A.1	I19	10	mM
1602	SI0010A	Q39	SI0010A.1	I20	10	mM
1603	SI0010A	Q41	SI0010A.1	I21	10	mM
1604	SI0010A	Q43	SI0010A.1	I22	10	mM
1605	SI0010A	Q45	SI0010A.1	I23	10	mM
1606	SI0010A	Q47	SI0010A.1	I24	10	mM
1607	SI0010A	S01	SI0010A.1	J01	10	mM
1608	SI0010A	S03	SI0010A.1	J02	10	mM
1609	SI0010A	S05	SI0010A.1	J03	10	mM
1610	SI0010A	S07	SI0010A.1	J04	10	mM
1611	SI0010A	S09	SI0010A.1	J05	10	mM
1612	SI0010A	S11	SI0010A.1	J06	10	mM
1613	SI0010A	S13	SI0010A.1	J07
1614	SI0010A	S15	SI0010A.1	J08	10	mM
1615	SI0010A	S17	SI0010A.1	J09	10	mM
1616	SI0010A	S19	SI0010A.1	J10	10	mM
1617	SI0010A	S25	SI0010A.1	J13	10	mM
1618	SI0010A	S27	SI0010A.1	J14	10	mM
1619	SI0010A	S29	SI0010A.1	J15	10	mM
1620	SI0010A	S31	SI0010A.1	J16	10	mM
1621	SI0010A	S33	SI0010A.1	J17	10	mM
1622	SI0010A	S35	SI0010A.1	J18	10	mM
1623	SI0010A	S37	SI0010A.1	J19	10	mM
1624	SI0010A	S39	SI0010A.1	J20	10	mM
1625	SI0010A	S41	SI0010A.1	J21	10	mM
1626	SI0010A	S43	SI0010A.1	J22	10	mM
1627	SI0010A	S45	SI0010A.1	J23	10	mM
1628	SI0010A	S47	SI0010A.1	J24	10	mM
1629	SI0010A	U01	SI0010A.1	K01	10	mM
1630	SI0010A	U03	SI0010A.1	K02	10	mM
1631	SI0010A	U05	SI0010A.1	K03	10	mM
1632	SI0010A	U07	SI0010A.1	K04	10	mM
1633	SI0010A	U09	SI0010A.1	K05	10	mM
1634	SI0010A	U11	SI0010A.1	K06	10	mM
1635	SI0010A	U13	SI0010A.1	K07	10	mM
1636	SI0010A	U15	SI0010A.1	K08	10	mM
1637	SI0010A	U17	SI0010A.1	K09	10	mM
1638	SI0010A	U19	SI0010A.1	K10	10	mM
1639	SI0010A	U25	SI0010A.1	K13	10	mM
1640	SI0010A	U27	SI0010A.1	K14	10	mM
1641	SI0010A	U29	SI0010A.1	K15	10	mM
1642	SI0010A	U31	SI0010A.1	K16	10	mM
1643	SI0010A	U33	SI0010A.1	K17	10	mM
1644	SI0010A	U35	SI0010A.1	K18	10	mM
1645	SI0010A	U37	SI0010A.1	K19	10	mM
1646	SI0010A	U39	SI0010A.1	K20	10	mM
1647	SI0010A	U41	SI0010A.1	K21	10	mM
1648	SI0010A	U43	SI0010A.1	K22	10	mM
1649	SI0010A	U45	SI0010A.1	K23	10	mM
1650	SI0010A	U47	SI0010A.1	K24	10	mM
1651	SI0010A	W01	SI0010A.1	L01	10	mM
1652	SI0010A	W03	SI0010A.1	L02	10	mM
1653	SI0010A	W05	SI0010A.1	L03	10	mM
1654	SI0010A	W07	SI0010A.1	L04	10	mM
1655	SI0010A	W09	SI0010A.1	L05	10	mM
1656	SI0010A	W11	SI0010A.1	L06	10	mM
1657	SI0010A	W13	SI0010A.1	L07	10	mM
1658	SI0010A	W15	SI0010A.1	L08	10	mM
1659	SI0010A	W17	SI0010A.1	L09	10	mM
1660	SI0010A	W19	SI0010A.1	L10	10	mM
1661	SI0010A	W25	SI0010A.1	L13	10	mM
1662	SI0010A	W27	SI0010A.1	L14	10	mM
1663	SI0010A	W29	SI0010A.1	L15	10	mM
1664	SI0010A	W31	SI0010A.1	L16	10	mM
1665	SI0010A	W33	SI0010A.1	L17	10	mM
1666	SI0010A	W35	SI0010A.1	L18	10	mM
1667	SI0010A	W37	SI0010A.1	L19	10	mM
1668	SI0010A	W39	SI0010A.1	L20	10	mM
1669	SI0010A	W41	SI0010A.1	L21	10	mM
1670	SI0010A	W43	SI0010A.1	L22	10	mM
1671	SI0010A	W45	SI0010A.1	L23	10	mM
1672	SI0010A	W47	SI0010A.1	L24	10	mM
1673	SI0010A	Y01	SI0010A.1	M01	10	mM
1674	SI0010A	Y03	SI0010A.1	M02	10	mM
1675	SI0010A	Y05	SI0010A.1	M03	10	mM
1676	SI0010A	Y07	SI0010A.1	M04	10	mM
1677	SI0010A	Y09	SI0010A.1	M05	10	mM
1678	SI0010A	Y11	SI0010A.1	M06	10	mM
1679	SI0010A	Y13	SI0010A.1	M07	10	mM
1680	SI0010A	Y15	SI0010A.1	M08	10	mM
1681	SI0010A	Y17	SI0010A.1	M09	10	mM
1682	SI0010A	Y19	SI0010A.1	M10	10	mM
1683	SI0010A	Y25	SI0010A.1	M13	10	mM
1684	SI0010A	Y27	SI0010A.1	M14	10	mM
1685	SI0010A	Y29	SI0010A.1	M15	10	mM
1686	SI0010A	Y31	SI0010A.1	M16	10	mM
1687	SI0010A	Y33	SI0010A.1	M17	10	mM
1688	SI0010A	Y35	SI0010A.1	M18	10	mM
1689	SI0010A	Y37	SI0010A.1	M19	10	mM
1690	SI0010A	Y39	SI0010A.1	M20	10	mM
1691	SI0010A	Y41	SI0010A.1	M21	10	mM
1692	SI0010A	Y43	SI0010A.1	M22	10	mM
1693	SI0010A	Y45	SI0010A.1	M23	10	mM
1694	SI0010A	Y47	SI0010A.1	M24
1695	SI0010A	AA01	SI0010A.1	N01	10	mM
1696	SI0010A	AA03	SI0010A.1	N02	10	mM
1697	SI0010A	AA05	SI0010A.1	N03	10	mM
1698	SI0010A	AA07	SI0010A.1	N04	10	mM
1699	SI0010A	AA09	SI0010A.1	N05	10	mM
1700	SI0010A	AA11	SI0010A.1	N06	10	mM
1701	SI0010A	AA13	SI0010A.1	N07	10	mM
1702	SI0010A	AA15	SI0010A.1	N08	10	mM
1703	SI0010A	AA17	SI0010A.1	N09	10	mM
1704	SI0010A	AA19	SI0010A.1	N10	10	mM
1705	SI0010A	AA25	SI0010A.1	N13	10	mM
1706	SI0010A	AA27	SI0010A.1	N14	10	mM
1707	SI0010A	AA29	SI0010A.1	N15	10	mM
1708	SI0010A	AA31	SI0010A.1	N16	10	mM
1709	SI0010A	AA33	SI0010A.1	N17	10	mM
1710	SI0010A	AA35	SI0010A.1	N18	10	mM
1711	SI0010A	AA37	SI0010A.1	N19	10	mM
1712	SI0010A	AA39	SI0010A.1	N20	10	mM
1713	SI0010A	AA41	SI0010A.1	N21	10	mM
1714	SI0010A	AA43	SI0010A.1	N22	10	mM
1715	SI0010A	AA45	SI0010A.1	N23	10	mM
1716	SI0010A	AA47	SI0010A.1	N24	10	mM
1717	SI0010A	AC01	SI0010A.1	O01	10	mM
1718	SI0010A	AC03	SI0010A.1	O02	10	mM
1719	SI0010A	AC05	SI0010A.1	O03	10	mM
1720	SI0010A	AC07	SI0010A.1	O04	10	mM
1721	SI0010A	AC09	SI0010A.1	O05	10	mM
1722	SI0010A	AC11	SI0010A.1	O06	10	mM
1723	SI0010A	AC13	SI0010A.1	O07	10	mM
1724	SI0010A	AC15	SI0010A.1	O08	10	mM
1725	SI0010A	AC17	SI0010A.1	O09	10	mM
1726	SI0010A	AC19	SI0010A.1	O10	10	mM
1727	SI0010A	AC25	SI0010A.1	O13	10	mM
1728	SI0010A	AC27	SI0010A.1	O14	10	mM
1729	SI0010A	AC29	SI0010A.1	O15	10	mM
1730	SI0010A	AC31	SI0010A.1	O16	10	mM
1731	SI0010A	AC33	SI0010A.1	O17	10	mM
1732	SI0010A	AC35	SI0010A.1	O18	10	mM
1733	SI0010A	AC37	SI0010A.1	O19	10	mM
1734	SI0010A	AC39	SI0010A.1	O20	10	mM
1735	SI0010A	AC41	SI0010A.1	O21
1736	SI0010A	AC43	SI0010A.1	O22	10	mM
1737	SI0010A	AC45	SI0010A.1	O23	10	mM
1738	SI0010A	AC47	SI0010A.1	O24	10	mM
1739	SI0010A	AE01	SI0010A.1	P01	10	mM
1740	SI0010A	AE03	SI0010A.1	P02	10	mM
1741	SI0010A	AE05	SI0010A.1	P03	10	mM
1742	SI0010A	AE07	SI0010A.1	P04	10	mM
1743	SI0010A	AE09	SI0010A.1	P05	10	mM
1744	SI0010A	AE11	SI0010A.1	P06	10	mM
1745	SI0010A	AE13	SI0010A.1	P07	10	mM
1746	SI0010A	AE15	SI0010A.1	P08	10	mM
1747	SI0010A	AE17	SI0010A.1	P09	10	mM
1748	SI0010A	AE19	SI0010A.1	P10	10	mM
1749	SI0010A	AE25	SI0010A.1	P13	10	mM
1750	SI0010A	AE27	SI0010A.1	P14	10	mM
1751	SI0010A	AE29	SI0010A.1	P15	10	mM
1752	SI0010A	AE31	SI0010A.1	P16	10	mM
1753	SI0010A	AE33	SI0010A.1	P17	10	mM
1754	SI0010A	AE35	SI0010A.1	P18	10	mM
1755	SI0010A	AE37	SI0010A.1	P19	7.91	mM
1756	SI0010A	AE39	SI0010A.1	P20	10	mM
1757	SI0010A	AE41	SI0010A.1	P21	10	mM
1758	SI0010A	AE43	SI0010A.1	P22	10	mM
1759	SI0010A	AE45	SI0010A.1	P23	10	mM
1760	SI0010A	AE47	SI0010A.1	P24	10	mM
1761	SI0010A	A02	SI0010A.2	A01	10	mM
1762	SI0010A	A04	SI0010A.2	A02	10	mM
1763	SI0010A	A06	SI0010A.2	A03
1764	SI0010A	A08	SI0010A.2	A04	10	mM
1765	SI0010A	A10	SI0010A.2	A05	10	mM
1766	SI0010A	A12	SI0010A.2	A06	10	mM
1767	SI0010A	A14	SI0010A.2	A07	10	mM
1768	SI0010A	A16	SI0010A.2	A08	10	mM
1769	SI0010A	A18	SI0010A.2	A09
1770	SI0010A	A20	SI0010A.2	A10	10	mM
1771	SI0010A	A26	SI0010A.2	A13	10	mM
1772	SI0010A	A28	SI0010A.2	A14	10	mM
1773	SI0010A	A30	SI0010A.2	A15	10	mM
1774	SI0010A	A32	SI0010A.2	A16	10	mM
1775	SI0010A	A34	SI0010A.2	A17	10	mM
1776	SI0010A	A36	SI0010A.2	A18	10	mM
1777	SI0010A	A38	SI0010A.2	A19	10	mM
1778	SI0010A	A40	SI0010A.2	A20	10	mM
1779	SI0010A	A42	SI0010A.2	A21	10	mM
1780	SI0010A	A44	SI0010A.2	A22	10	mM
1781	SI0010A	A46	SI0010A.2	A23	10	mM
1782	SI0010A	A48	SI0010A.2	A24	10	mM
1783	SI0010A	C02	SI0010A.2	B01	10	mM
1784	SI0010A	C04	SI0010A.2	B02	10	mM
1785	SI0010A	C06	SI0010A.2	B03	10	mM
1786	SI0010A	C08	SI0010A.2	B04	10	mM
1787	SI0010A	C10	SI0010A.2	B05	10	mM
1788	SI0010A	C12	SI0010A.2	B06	10	mM
1789	SI0010A	C14	SI0010A.2	B07	10	mM
1790	SI0010A	C16	SI0010A.2	B08	10	mM
1791	SI0010A	C18	SI0010A.2	B09	10	mM
1792	SI0010A	C20	SI0010A.2	B10	10	mM
1793	SI0010A	C26	SI0010A.2	B13	10	mM
1794	SI0010A	C28	SI0010A.2	B14	10	mM
1795	SI0010A	C30	SI0010A.2	B15	10	mM
1796	SI0010A	C32	SI0010A.2	B16	10	mM
1797	SI0010A	C34	SI0010A.2	B17
1798	SI0010A	C36	SI0010A.2	B18	10	mM
1799	SI0010A	C38	SI0010A.2	B19
1800	SI0010A	C40	SI0010A.2	B20	10	mM
1801	SI0010A	C42	SI0010A.2	B21
1802	SI0010A	C44	SI0010A.2	B22	10	mM
1803	SI0010A	C46	SI0010A.2	B23
1804	SI0010A	C48	SI0010A.2	B24	10	mM
1805	SI0010A	E02	SI0010A.2	C01	10	mM
1806	SI0010A	E04	SI0010A.2	C02	10	mM
1807	SI0010A	E06	SI0010A.2	C03	10	mM
1808	SI0010A	E08	SI0010A.2	C04	10	mM
1809	SI0010A	E10	SI0010A.2	C05	10	mM
1810	SI0010A	E12	SI0010A.2	C06	10	mM
1811	SI0010A	E14	SI0010A.2	C07
1812	SI0010A	E16	SI0010A.2	C08	10	mM
1813	SI0010A	E18	SI0010A.2	C09	10	mM
1814	SI0010A	E20	SI0010A.2	C10	10	mM
1815	SI0010A	E26	SI0010A.2	C13	10	mM
1816	SI0010A	E28	SI0010A.2	C14	10	mM
1817	SI0010A	E30	SI0010A.2	C15	10	mM
1818	SI0010A	E32	SI0010A.2	C16	10	mM
1819	SI0010A	E34	SI0010A.2	C17	10	mM
1820	SI0010A	E36	SI0010A.2	C18	10	mM
1821	SI0010A	E38	SI0010A.2	C19	10	mM
1822	SI0010A	E40	SI0010A.2	C20	10	mM
1823	SI0010A	E42	SI0010A.2	C21	10	mM
1824	SI0010A	E44	SI0010A.2	C22	10	mM
1825	SI0010A	E46	SI0010A.2	C23	10	mM
1826	SI0010A	E48	SI0010A.2	C24	10	mM
1827	SI0010A	G02	SI0010A.2	D01	10	mM
1828	SI0010A	G04	SI0010A.2	D02	10	mM
1829	SI0010A	G06	SI0010A.2	D03	10	mM
1830	SI0010A	G08	SI0010A.2	D04	10	mM
1831	SI0010A	G10	SI0010A.2	D05	10	mM
1832	SI0010A	G12	SI0010A.2	D06	10	mM
1833	SI0010A	G14	SI0010A.2	D07	10	mM
1834	SI0010A	G16	SI0010A.2	D08	10	mM
1835	SI0010A	G18	SI0010A.2	D09	10	mM
1836	SI0010A	G20	SI0010A.2	D10	10	mM
1837	SI0010A	G26	SI0010A.2	D13	10	mM
1838	SI0010A	G28	SI0010A.2	D14	10	mM
1839	SI0010A	G30	SI0010A.2	D15	10	mM
1840	SI0010A	G32	SI0010A.2	D16	10	mM
1841	SI0010A	G34	SI0010A.2	D17
1842	SI0010A	G36	SI0010A.2	D18	10	mM
1843	SI0010A	G38	SI0010A.2	D19
1844	SI0010A	G40	SI0010A.2	D20	10	mM
1845	SI0010A	G42	SI0010A.2	D21
1846	SI0010A	G44	SI0010A.2	D22	10	mM
1847	SI0010A	G46	SI0010A.2	D23
1848	SI0010A	G48	SI0010A.2	D24	10	mM
1849	SI0010A	I02	SI0010A.2	E01	10	mM
1850	SI0010A	I04	SI0010A.2	E02	10	mM
1851	SI0010A	I06	SI0010A.2	E03	10	mM
1852	SI0010A	I08	SI0010A.2	E04	10	mM
1853	SI0010A	I10	SI0010A.2	E05	10	mM
1854	SI0010A	I12	SI0010A.2	E06	10	mM
1855	SI0010A	I14	SI0010A.2	E07
1856	SI0010A	I16	SI0010A.2	E08	10	mM
1857	SI0010A	I18	SI0010A.2	E09	10	mM
1858	SI0010A	I20	SI0010A.2	E10	10	mM
1859	SI0010A	I26	SI0010A.2	E13	10	mM
1860	SI0010A	I28	SI0010A.2	E14	10	mM
1861	SI0010A	I30	SI0010A.2	E15	10	mM
1862	SI0010A	I32	SI0010A.2	E16	10	mM
1863	SI0010A	I34	SI0010A.2	E17	10	mM
1864	SI0010A	I36	SI0010A.2	E18	10	mM
1865	SI0010A	I38	SI0010A.2	E19	10	mM
1866	SI0010A	I40	SI0010A.2	E20	10	mM
1867	SI0010A	I42	SI0010A.2	E21	10	mM
1868	SI0010A	I44	SI0010A.2	E22	10	mM
1869	SI0010A	I46	SI0010A.2	E23	10	mM
1870	SI0010A	I48	SI0010A.2	E24	10	mM
1871	SI0010A	K02	SI0010A.2	F01	10	mM
1872	SI0010A	K04	SI0010A.2	F02	10	mM
1873	SI0010A	K06	SI0010A.2	F03	10	mM
1874	SI0010A	K08	SI0010A.2	F04	10	mM
1875	SI0010A	K10	SI0010A.2	F05	10	mM
1876	SI0010A	K12	SI0010A.2	F06	10	mM
1877	SI0010A	K14	SI0010A.2	F07	10	mM
1878	SI0010A	K16	SI0010A.2	F08	10	mM
1879	SI0010A	K18	SI0010A.2	F09	10	mM
1880	SI0010A	K20	SI0010A.2	F10	10	mM
1881	SI0010A	K26	SI0010A.2	F13	10	mM
1882	SI0010A	K28	SI0010A.2	F14	10	mM
1883	SI0010A	K30	SI0010A.2	F15	10	mM
1884	SI0010A	K32	SI0010A.2	F16	10	mM
1885	SI0010A	K34	SI0010A.2	F17	10	mM
1886	SI0010A	K36	SI0010A.2	F18	10	mM
1887	SI0010A	K38	SI0010A.2	F19
1888	SI0010A	K40	SI0010A.2	F20	10	mM
1889	SI0010A	K42	SI0010A.2	F21
1890	SI0010A	K44	SI0010A.2	F22	10	mM
1891	SI0010A	K46	SI0010A.2	F23
1892	SI0010A	K48	SI0010A.2	F24	10	mM
1893	SI0010A	M02	SI0010A.2	G01	10	mM
1894	SI0010A	M04	SI0010A.2	G02
1895	SI0010A	M06	SI0010A.2	G03	10	mM
1896	SI0010A	M08	SI0010A.2	G04	10	mM
1897	SI0010A	M10	SI0010A.2	G05	10	mM
1898	SI0010A	M12	SI0010A.2	G06	10	mM
1899	SI0010A	M14	SI0010A.2	G07	10	mM
1900	SI0010A	M16	SI0010A.2	G08
1901	SI0010A	M18	SI0010A.2	G09	10	mM
1902	SI0010A	M20	SI0010A.2	G10	10	mM
1903	SI0010A	M26	SI0010A.2	G13	10	mM
1904	SI0010A	M28	SI0010A.2	G14	10	mM
1905	SI0010A	M30	SI0010A.2	G15	10	mM
1906	SI0010A	M32	SI0010A.2	G16	10	mM
1907	SI0010A	M34	SI0010A.2	G17	10	mM
1908	SI0010A	M36	SI0010A.2	G18	10	mM
1909	SI0010A	M38	SI0010A.2	G19	10	mM
1910	SI0010A	M40	SI0010A.2	G20	10	mM
1911	SI0010A	M42	SI0010A.2	G21	10	mM
1912	SI0010A	M44	SI0010A.2	G22	10	mM
1913	SI0010A	M46	SI0010A.2	G23	10	mM
1914	SI0010A	M48	SI0010A.2	G24	10	mM
1915	SI0010A	O02	SI0010A.2	H01	10	mM
1916	SI0010A	O04	SI0010A.2	H02	10	mM
1917	SI0010A	O06	SI0010A.2	H03	10	mM
1918	SI0010A	O08	SI0010A.2	H04	10	mM
1919	SI0010A	O10	SI0010A.2	H05	10	mM
1920	SI0010A	O12	SI0010A.2	H06	10	mM
1921	SI0010A	O14	SI0010A.2	H07	10	mM
1922	SI0010A	O16	SI0010A.2	H08	10	mM
1923	SI0010A	O18	SI0010A.2	H09	10	mM
1924	SI0010A	O20	SI0010A.2	H10	10	mM
1925	SI0010A	O26	SI0010A.2	H13	10	mM
1926	SI0010A	O28	SI0010A.2	H14	10	mM
1927	SI0010A	O30	SI0010A.2	H15	10	mM
1928	SI0010A	O32	SI0010A.2	H16	10	mM
1929	SI0010A	O34	SI0010A.2	H17
1930	SI0010A	O36	SI0010A.2	H18	10	mM
1931	SI0010A	O38	SI0010A.2	H19
1932	SI0010A	O40	SI0010A.2	H20	10	mM
1933	SI0010A	O42	SI0010A.2	H21
1934	SI0010A	O44	SI0010A.2	H22	10	mM
1935	SI0010A	O46	SI0010A.2	H23
1936	SI0010A	O48	SI0010A.2	H24	10	mM
1937	SI0010A	Q02	SI0010A.2	I01
1938	SI0010A	Q04	SI0010A.2	I02	10	mM
1939	SI0010A	Q06	SI0010A.2	I03	10	mM
1940	SI0010A	Q08	SI0010A.2	I04	10	mM
1941	SI0010A	Q10	SI0010A.2	I05	10	mM
1942	SI0010A	Q12	SI0010A.2	I06	10	mM
1943	SI0010A	Q14	SI0010A.2	I07	10	mM
1944	SI0010A	Q16	SI0010A.2	I08	10	mM
1945	SI0010A	Q18	SI0010A.2	I09	10	mM
1946	SI0010A	Q20	SI0010A.2	I10	10	mM
1947	SI0010A	Q26	SI0010A.2	I13	10	mM
1948	SI0010A	Q28	SI0010A.2	I14	10	mM
1949	SI0010A	Q30	SI0010A.2	I15	10	mM
1950	SI0010A	Q32	SI0010A.2	I16	10	mM
1951	SI0010A	Q34	SI0010A.2	I17	10	mM
1952	SI0010A	Q36	SI0010A.2	I18	10	mM
1953	SI0010A	Q38	SI0010A.2	I19	10	mM
1954	SI0010A	Q40	SI0010A.2	I20	10	mM
1955	SI0010A	Q42	SI0010A.2	I21	10	mM
1956	SI0010A	Q44	SI0010A.2	I22	10	mM
1957	SI0010A	Q46	SI0010A.2	I23	10	mM
1958	SI0010A	Q48	SI0010A.2	I24	10	mM
1959	SI0010A	S02	SI0010A.2	J01	10	mM
1960	SI0010A	S04	SI0010A.2	J02	10	mM
1961	SI0010A	S06	SI0010A.2	J03	10	mM
1962	SI0010A	S08	SI0010A.2	J04	10	mM
1963	SI0010A	S10	SI0010A.2	J05	10	mM
1964	SI0010A	S12	SI0010A.2	J06	10	mM
1965	SI0010A	S14	SI0010A.2	J07	10	mM
1966	SI0010A	S16	SI0010A.2	J08	10	mM
1967	SI0010A	S18	SI0010A.2	J09	10	mM
1968	SI0010A	S20	SI0010A.2	J10	10	mM
1969	SI0010A	S26	SI0010A.2	J13	10	mM
1970	SI0010A	S28	SI0010A.2	J14	10	mM
1971	SI0010A	S30	SI0010A.2	J15	10	mM
1972	SI0010A	S32	SI0010A.2	J16	10	mM
1973	SI0010A	S34	SI0010A.2	J17
1974	SI0010A	S36	SI0010A.2	J18	10	mM
1975	SI0010A	S38	SI0010A.2	J19
1976	SI0010A	S40	SI0010A.2	J20	10	mM
1977	SI0010A	S42	SI0010A.2	J21
1978	SI0010A	S44	SI0010A.2	J22	10	mM
1979	SI0010A	S46	SI0010A.2	J23
1980	SI0010A	S48	SI0010A.2	J24	10	mM
1981	SI0010A	U02	SI0010A.2	K01
1982	SI0010A	U04	SI0010A.2	K02	10	mM
1983	SI0010A	U06	SI0010A.2	K03
1984	SI0010A	U08	SI0010A.2	K04	10	mM
1985	SI0010A	U10	SI0010A.2	K05	10	mM
1986	SI0010A	U12	SI0010A.2	K06	10	mM
1987	SI0010A	U14	SI0010A.2	K07	10	mM
1988	SI0010A	U16	SI0010A.2	K08	10	mM
1989	SI0010A	U18	SI0010A.2	K09	10	mM
1990	SI0010A	U20	SI0010A.2	K10	10	mM
1991	SI0010A	U26	SI0010A.2	K13	10	mM
1992	SI0010A	U28	SI0010A.2	K14	10	mM
1993	SI0010A	U30	SI0010A.2	K15	10	mM
1994	SI0010A	U32	SI0010A.2	K16	10	mM
1995	SI0010A	U34	SI0010A.2	K17	10	mM
1996	SI0010A	U36	SI0010A.2	K18	10	mM
1997	SI0010A	U38	SI0010A.2	K19	10	mM
1998	SI0010A	U40	SI0010A.2	K20	10	mM
1999	SI0010A	U42	SI0010A.2	K21	10	mM
[truncated: 7,857 more rows]

## Sheet: part III hits list
Index	Plate_name_1536	Address_1536	Plate_name_384	Address_384	Conc	Conc_unit
216	SI0009C	S39	SI0009C.1	J20	10	mM
622	SI0009C	Y12	SI0009C.2	M06	10	mM
708	SI0009C	B07	SI0009C.3	A04	10	mM
740	SI0009C	D31	SI0009C.3	B16	10	mM
750	SI0009C	F03	SI0009C.3	C02	10	mM
776	SI0009C	H11	SI0009C.3	D06	10	mM
780	SI0009C	H19	SI0009C.3	D10	10	mM
816	SI0009C	L03	SI0009C.3	F02	10	mM
846	SI0009C	N19	SI0009C.3	G10	10	mM
916	SI0009C	T31	SI0009C.3	J16	10	mM
955	SI0009C	X17	SI0009C.3	L09	10	mM
999	SI0009C	AB17	SI0009C.3	N09	10	mM
1035	SI0009C	AF01	SI0009C.3	P01	10	mM
1056	SI0009C	AF47	SI0009C.3	P24	10	mM
1722	SI0010A	AC11	SI0010A.1	O06	10	mM
1765	SI0010A	A10	SI0010A.2	A05	10	mM
1795	SI0010A	C30	SI0010A.2	B15	10	mM
1812	SI0010A	E16	SI0010A.2	C08	10	mM
1853	SI0010A	I10	SI0010A.2	E05	10	mM
2958	SI0011A	M19	SI0011A.1	G10	10	mM
3209	SI0011A	C42	SI0011A.2	B21	10	mM
3275	SI0011A	I42	SI0011A.2	E21	10	mM
3491	SI0011A	AC34	SI0011A.2	O17	10	mM
3646	SI0011A	L35	SI0011A.3	F18	10	mM
3750	SI0011A	V19	SI0011A.3	K10	10	mM
3794	SI0011A	Z19	SI0011A.3	M10	10	mM
3838	SI0011A	AD19	SI0011A.3	O10	10	mM
3849	SI0011A	AD45	SI0011A.3	O23	10	mM
3971	SI0011A	J26	SI0011A.4	E13	10	mM
4241	SI0012A	A37	SI0012A.1	A19	10	mM
4587	SI0012A	A26	SI0012A.2	A13	10	mM
4704	SI0012A	K40	SI0012A.2	F20	10	mM
4753	SI0012A	Q02	SI0012A.2	I01	10	mM
4787	SI0012A	S30	SI0012A.2	J15	10	mM
4958	SI0012A	D15	SI0012A.3	B08	10	mM
5032	SI0012A	J35	SI0012A.3	E18	10	mM
5037	SI0012A	J45	SI0012A.3	E23	10	mM
5581	SI0012A	AB34	SI0012A.4	N17	10	mM
5634	SI0013A	A03	SI0013A.1	A02	10	mM
5637	SI0013A	A09	SI0013A.1	A05	10	mM
6196	SI0013A	S32	SI0013A.2	J16	10	mM
6335	SI0013A	AE46	SI0013A.2	P23	10	mM
7072	SI014	C19	SI014.1	B10	10	mM
7486	SI014	I12	SI014.2	E06	10	mM
7743	SI014	AE46	SI014.2	P23	10	mM
8574	SI015	K35	SI015.1	F18	10	mM
8847	SI015	E06	SI015.2	C03	200	mM
9043	SI015	W02	SI015.2	L01	10	mM
9204	SI015	F15	SI015.3	C08	10	mM
9362	SI015	T27	SI015.3	J14	10	mM
9363	SI015	T29	SI015.3	J15	10	mM
9779	SI015	Z26	SI015.4	M13	10	mM

## Sheet: part II layout
Index	Plate_name_384	Address_384	Conc	Conc_unit
1	RAPS01A.1	A01	10	mM
2	RAPS01A.1	A02	10	mM
3	RAPS01A.1	A03	10	mM
4	RAPS01A.1	A04	10	mM
5	RAPS01A.1	A05	10	mM
6	RAPS01A.1	A06	10	mM
7	RAPS01A.1	A07	10	mM
8	RAPS01A.1	A08	10	mM
9	RAPS01A.1	A09	10	mM
10	RAPS01A.1	A10	10	mM
11	RAPS01A.1	A13	10	mM
12	RAPS01A.1	A14	10	mM
13	RAPS01A.1	A15	10	mM
14	RAPS01A.1	A16	10	mM
15	RAPS01A.1	A17	10	mM
16	RAPS01A.1	A18	10	mM
17	RAPS01A.1	A19	10	mM
18	RAPS01A.1	A20	10	mM
19	RAPS01A.1	A21	10	mM
20	RAPS01A.1	A22	10	mM
21	RAPS01A.1	A23	10	mM
22	RAPS01A.1	A24	10	mM
23	RAPS01A.1	B01	10	mM
24	RAPS01A.1	B02	10	mM
25	RAPS01A.1	B03	10	mM
26	RAPS01A.1	B04	10	mM
27	RAPS01A.1	B05	10	mM
28	RAPS01A.1	B06	10	mM
29	RAPS01A.1	B07	10	mM
30	RAPS01A.1	B08	10	mM
31	RAPS01A.1	B09	10	mM
32	RAPS01A.1	B10	10	mM
33	RAPS01A.1	B13	10	mM
34	RAPS01A.1	B14	10	mM
35	RAPS01A.1	B15	10	mM
36	RAPS01A.1	B16	10	mM
37	RAPS01A.1	B17	10	mM
38	RAPS01A.1	B18	10	mM
39	RAPS01A.1	B19	10	mM
40	RAPS01A.1	B20	10	mM
41	RAPS01A.1	B21	10	mM
42	RAPS01A.1	B22	10	mM
43	RAPS01A.1	B23	10	mM
44	RAPS01A.1	B24	10	mM
45	RAPS01A.1	C01	10	mM
46	RAPS01A.1	C02	10	mM
47	RAPS01A.1	C03	10	mM
48	RAPS01A.1	C04	10	mM
49	RAPS01A.1	C05	10	mM
50	RAPS01A.1	C06	10	mM
51	RAPS01A.1	C07	10	mM
52	RAPS01A.1	C08	10	mM
53	RAPS01A.1	C09	10	mM
54	RAPS01A.1	C10	10	mM
55	RAPS01A.1	C13	10	mM
56	RAPS01A.1	C14	10	mM
57	RAPS01A.1	C15	10	mM
58	RAPS01A.1	C16	10	mM
59	RAPS01A.1	C17	10	mM
60	RAPS01A.1	C18	10	mM
61	RAPS01A.1	C19	10	mM
62	RAPS01A.1	C20	10	mM
63	RAPS01A.1	C21	10	mM
64	RAPS01A.1	C22	10	mM
65	RAPS01A.1	C23	10	mM
66	RAPS01A.1	C24	10	mM
67	RAPS01A.1	D01	10	mM
68	RAPS01A.1	D02	10	mM
69	RAPS01A.1	D03	10	mM
70	RAPS01A.1	D04	10	mM
71	RAPS01A.1	D05	10	mM
72	RAPS01A.1	D06	10	mM
73	RAPS01A.1	D07	10	mM
74	RAPS01A.1	D08	10	mM
75	RAPS01A.1	D09	10	mM
76	RAPS01A.1	D10	10	mM
77	RAPS01A.1	D13	10	mM
78	RAPS01A.1	D14	10	mM
79	RAPS01A.1	D15	10	mM
80	RAPS01A.1	D16	10	mM
81	RAPS01A.1	D17	10	mM
82	RAPS01A.1	D18	10	mM
83	RAPS01A.1	D19	10	mM
84	RAPS01A.1	D20	10	mM
85	RAPS01A.1	D21	10	mM
86	RAPS01A.1	D22	10	mM
87	RAPS01A.1	D23	10	mM
88	RAPS01A.1	D24	10	mM
89	RAPS01A.1	E01	10	mM
90	RAPS01A.1	E02	10	mM
91	RAPS01A.1	E03	10	mM
92	RAPS01A.1	E04	10	mM
93	RAPS01A.1	E05	10	mM
94	RAPS01A.1	E06	10	mM
95	RAPS01A.1	E07	10	mM
96	RAPS01A.1	E08	10	mM
97	RAPS01A.1	E09	10	mM
98	RAPS01A.1	E10	10	mM
99	RAPS01A.1	E13	10	mM
100	RAPS01A.1	E14	10	mM
101	RAPS01A.1	E15	10	mM
102	RAPS01A.1	E16	10	mM
103	RAPS01A.1	E17	10	mM
104	RAPS01A.1	E18	10	mM
105	RAPS01A.1	E19	10	mM
106	RAPS01A.1	E20	10	mM
107	RAPS01A.1	E21	10	mM
108	RAPS01A.1	E22	10	mM
109	RAPS01A.1	E23	10	mM
110	RAPS01A.1	E24	10	mM
111	RAPS01A.1	F01	10	mM
112	RAPS01A.1	F02	10	mM
113	RAPS01A.1	F03	10	mM
114	RAPS01A.1	F04	10	mM
115	RAPS01A.1	F05	10	mM
116	RAPS01A.1	F06	10	mM
117	RAPS01A.1	F07	10	mM
118	RAPS01A.1	F08	10	mM
119	RAPS01A.1	F09	10	mM
120	RAPS01A.1	F10	10	mM
121	RAPS01A.1	F13	10	mM
122	RAPS01A.1	F14	10	mM
123	RAPS01A.1	F15	10	mM
124	RAPS01A.1	F16	10	mM
125	RAPS01A.1	F17	10	mM
126	RAPS01A.1	F18	10	mM
127	RAPS01A.1	F19	10	mM
128	RAPS01A.1	F20	10	mM
129	RAPS01A.1	F21	10	mM
130	RAPS01A.1	F22	10	mM
131	RAPS01A.1	F23	10	mM
132	RAPS01A.1	F24	10	mM
133	RAPS01A.1	G01	10	mM
134	RAPS01A.1	G02	10	mM
135	RAPS01A.1	G03	10	mM
136	RAPS01A.1	G04	10	mM
137	RAPS01A.1	G05	10	mM
138	RAPS01A.1	G06	10	mM
139	RAPS01A.1	G07	10	mM
140	RAPS01A.1	G08	10	mM
141	RAPS01A.1	G09	10	mM
142	RAPS01A.1	G10	10	mM
143	RAPS01A.1	G13	10	mM
144	RAPS01A.1	G14	10	mM
145	RAPS01A.1	G15	10	mM
146	RAPS01A.1	G16	10	mM
147	RAPS01A.1	G17	10	mM
148	RAPS01A.1	G18	10	mM
149	RAPS01A.1	G19	10	mM
150	RAPS01A.1	G20	10	mM
151	RAPS01A.1	G21	10	mM
152	RAPS01A.1	G22	10	mM
153	RAPS01A.1	G23	10	mM
154	RAPS01A.1	G24	10	mM
155	RAPS01A.1	H01	10	mM
156	RAPS01A.1	H02	10	mM
157	RAPS01A.1	H03	10	mM
158	RAPS01A.1	H04	10	mM
159	RAPS01A.1	H05	10	mM
160	RAPS01A.1	H06	10	mM
161	RAPS01A.1	H07	10	mM
162	RAPS01A.1	H08	10	mM
163	RAPS01A.1	H09	10	mM
164	RAPS01A.1	H10	10	mM
165	RAPS01A.1	H13	10	mM
166	RAPS01A.1	H14	10	mM
167	RAPS01A.1	H15	10	mM
168	RAPS01A.1	H16	10	mM
169	RAPS01A.1	H17	10	mM
170	RAPS01A.1	H18	10	mM
171	RAPS01A.1	H19	10	mM
172	RAPS01A.1	H20	10	mM
173	RAPS01A.1	H21	10	mM
174	RAPS01A.1	H22	10	mM
175	RAPS01A.1	H23	10	mM
176	RAPS01A.1	H24	10	mM
177	RAPS01A.1	I01	10	mM
178	RAPS01A.1	I02	10	mM
179	RAPS01A.1	I03	10	mM
180	RAPS01A.1	I04	10	mM
181	RAPS01A.1	I05	10	mM
182	RAPS01A.1	I06	10	mM
183	RAPS01A.1	I07	10	mM
184	RAPS01A.1	I08	10	mM
185	RAPS01A.1	I09	10	mM
186	RAPS01A.1	I10	10	mM
187	RAPS01A.1	I13	10	mM
188	RAPS01A.1	I14	10	mM
189	RAPS01A.1	I15	10	mM
190	RAPS01A.1	I16	10	mM
191	RAPS01A.1	I17	10	mM
192	RAPS01A.1	I18	10	mM
193	RAPS01A.1	I19	10	mM
194	RAPS01A.1	I20	10	mM
195	RAPS01A.1	I21	10	mM
196	RAPS01A.1	I22	10	mM
197	RAPS01A.1	I23	10	mM
198	RAPS01A.1	I24	10	mM
199	RAPS01A.1	J01	10	mM
200	RAPS01A.1	J02	10	mM
201	RAPS01A.1	J03	10	mM
202	RAPS01A.1	J04	10	mM
203	RAPS01A.1	J05	10	mM
204	RAPS01A.1	J06	10	mM
205	RAPS01A.1	J07	10	mM
206	RAPS01A.1	J08	10	mM
207	RAPS01A.1	J09	10	mM
208	RAPS01A.1	J10	10	mM
209	RAPS01A.1	J13	10	mM
210	RAPS01A.1	J14	10	mM
211	RAPS01A.1	J15	10	mM
212	RAPS01A.1	J16	10	mM
213	RAPS01A.1	J17	10	mM
214	RAPS01A.1	J18	10	mM
215	RAPS01A.1	J19	10	mM
216	RAPS01A.1	J20	10	mM
217	RAPS01A.1	J21	10	mM
218	RAPS01A.1	J22	10	mM
219	RAPS01A.1	J23	10	mM
220	RAPS01A.1	J24	10	mM
221	RAPS01A.1	K01	10	mM
222	RAPS01A.1	K02	10	mM
223	RAPS01A.1	K03	10	mM
224	RAPS01A.1	K04	10	mM
225	RAPS01A.1	K05	10	mM
226	RAPS01A.1	K06	10	mM
227	RAPS01A.1	K07	10	mM
228	RAPS01A.1	K08	10	mM
229	RAPS01A.1	K09	10	mM
230	RAPS01A.1	K10	10	mM
231	RAPS01A.1	K13	10	mM
232	RAPS01A.1	K14	10	mM
233	RAPS01A.1	K15	10	mM
234	RAPS01A.1	K16	10	mM
235	RAPS01A.1	K17	10	mM
236	RAPS01A.1	K18	10	mM
237	RAPS01A.1	K19	10	mM
238	RAPS01A.1	K20	10	mM
239	RAPS01A.1	K21	10	mM
240	RAPS01A.1	K22	10	mM
241	RAPS01A.1	K23	10	mM
242	RAPS01A.1	K24	10	mM
243	RAPS01A.1	L01	10	mM
244	RAPS01A.1	L02	10	mM
245	RAPS01A.1	L03	10	mM
246	RAPS01A.1	L04	10	mM
247	RAPS01A.1	L05	10	mM
248	RAPS01A.1	L06	10	mM
249	RAPS01A.1	L07	10	mM
250	RAPS01A.1	L08	10	mM
251	RAPS01A.1	L09	10	mM
252	RAPS01A.1	L10	10	mM
253	RAPS01A.1	L13	10	mM
254	RAPS01A.1	L14	10	mM
255	RAPS01A.1	L15	10	mM
256	RAPS01A.1	L16	10	mM
257	RAPS01A.1	L17	10	mM
258	RAPS01A.1	L18	10	mM
259	RAPS01A.1	L19	10	mM
260	RAPS01A.1	L20	10	mM
261	RAPS01A.1	L21	10	mM
262	RAPS01A.1	L22	10	mM
263	RAPS01A.1	L23	10	mM
264	RAPS01A.1	L24	10	mM
265	RAPS01A.1	M01	10	mM
266	RAPS01A.1	M02	10	mM
267	RAPS01A.1	M03	10	mM
268	RAPS01A.1	M04	10	mM
269	RAPS01A.1	M05	10	mM
270	RAPS01A.1	M06	10	mM
271	RAPS01A.1	M07	10	mM
272	RAPS01A.1	M08	10	mM
273	RAPS01A.1	M09	10	mM
274	RAPS01A.1	M10	10	mM
275	RAPS01A.1	M13	10	mM
276	RAPS01A.1	M14	10	mM
277	RAPS01A.1	M15	10	mM
278	RAPS01A.1	M16	10	mM
279	RAPS01A.1	M17	10	mM
280	RAPS01A.1	M18	10	mM
281	RAPS01A.1	M19	10	mM
282	RAPS01A.1	M20	10	mM
283	RAPS01A.1	M21	10	mM
284	RAPS01A.1	M22	10	mM
285	RAPS01A.1	M23	10	mM
286	RAPS01A.1	M24	10	mM
287	RAPS01A.1	N01	10	mM
288	RAPS01A.1	N02	10	mM
289	RAPS01A.1	N03	10	mM
290	RAPS01A.1	N04	10	mM
291	RAPS01A.1	N05	10	mM
292	RAPS01A.1	N06	10	mM
293	RAPS01A.1	N07	10	mM
294	RAPS01A.1	N08	10	mM
295	RAPS01A.1	N09	10	mM
296	RAPS01A.1	N10	10	mM
297	RAPS01A.1	N13	10	mM
298	RAPS01A.1	N14	10	mM
299	RAPS01A.1	N15	10	mM
300	RAPS01A.1	N16	10	mM
301	RAPS01A.1	N17	10	mM
302	RAPS01A.1	N18	10	mM
303	RAPS01A.1	N19	10	mM
304	RAPS01A.1	N20	10	mM
305	RAPS01A.1	N21	10	mM
306	RAPS01A.1	N22	10	mM
307	RAPS01A.1	N23	10	mM
308	RAPS01A.1	N24	10	mM
309	RAPS01A.1	O01	10	mM
310	RAPS01A.1	O02	10	mM
311	RAPS01A.1	O03	10	mM
312	RAPS01A.1	O04	10	mM
313	RAPS01A.1	O05	10	mM
314	RAPS01A.1	O06	10	mM
315	RAPS01A.1	O07	10	mM
316	RAPS01A.1	O08	10	mM
317	RAPS01A.1	O09	10	mM
318	RAPS01A.1	O10	10	mM
319	RAPS01A.1	O13	10	mM
320	RAPS01A.1	O14	10	mM
321	RAPS01A.1	O15	10	mM
322	RAPS01A.1	O16	10	mM
323	RAPS01A.1	O17	10	mM
324	RAPS01A.1	O18	10	mM
325	RAPS01A.1	O19	10	mM
326	RAPS01A.1	O20	10	mM
327	RAPS01A.1	O21	10	mM
328	RAPS01A.1	O22	10	mM
329	RAPS01A.1	O23	10	mM
330	RAPS01A.1	O24	10	mM
331	RAPS01A.1	P01	10	mM
332	RAPS01A.1	P02	10	mM
333	RAPS01A.1	P03	10	mM
334	RAPS01A.1	P04	10	mM
335	RAPS01A.1	P05	10	mM
336	RAPS01A.1	P06	10	mM
337	RAPS01A.1	P07	10	mM
338	RAPS01A.1	P08	10	mM
339	RAPS01A.1	P09	10	mM
340	RAPS01A.1	P10	10	mM
341	RAPS01A.1	P13	10	mM
342	RAPS01A.1	P14	10	mM
343	RAPS01A.1	P15	10	mM
344	RAPS01A.1	P16	10	mM
345	RAPS01A.1	P17	10	mM
346	RAPS01A.1	P18	10	mM
347	RAPS01A.1	P19	10	mM
348	RAPS01A.1	P20	10	mM
349	RAPS01A.1	P21	10	mM
350	RAPS01A.1	P22	10	mM
351	RAPS01A.1	P23	10	mM
352	RAPS01A.1	P24	10	mM
353	RAPS01A.2	A01	10	mM
354	RAPS01A.2	A02	10	mM
355	RAPS01A.2	A03	10	mM
356	RAPS01A.2	A04	10	mM
357	RAPS01A.2	A05	10	mM
358	RAPS01A.2	A06	10	mM
359	RAPS01A.2	A07	10	mM
360	RAPS01A.2	A08	10	mM
361	RAPS01A.2	A09	10	mM
362	RAPS01A.2	A10	10	mM
363	RAPS01A.2	A13	10	mM
364	RAPS01A.2	A14	10	mM
365	RAPS01A.2	A15	10	mM
366	RAPS01A.2	A16	10	mM
367	RAPS01A.2	A17	10	mM
368	RAPS01A.2	A18	10	mM
369	RAPS01A.2	A19	10	mM
370	RAPS01A.2	A20	10	mM
371	RAPS01A.2	A21	10	mM
372	RAPS01A.2	A22	10	mM
373	RAPS01A.2	A23	10	mM
374	RAPS01A.2	A24	10	mM
375	RAPS01A.2	B01	10	mM
376	RAPS01A.2	B02	10	mM
377	RAPS01A.2	B03	10	mM
378	RAPS01A.2	B04	10	mM
379	RAPS01A.2	B05	10	mM
380	RAPS01A.2	B06	10	mM
381	RAPS01A.2	B07	10	mM
382	RAPS01A.2	B08	10	mM
383	RAPS01A.2	B09	10	mM
384	RAPS01A.2	B10	10	mM
385	RAPS01A.2	B13	10	mM
386	RAPS01A.2	B14	10	mM
387	RAPS01A.2	B15	10	mM
388	RAPS01A.2	B16	10	mM
389	RAPS01A.2	B17	10	mM
390	RAPS01A.2	B18	10	mM
391	RAPS01A.2	B19	10	mM
392	RAPS01A.2	B20	10	mM
393	RAPS01A.2	B21	10	mM
394	RAPS01A.2	B22	10	mM
395	RAPS01A.2	B23	10	mM
396	RAPS01A.2	B24	10	mM
397	RAPS01A.2	C01	10	mM
398	RAPS01A.2	C02	10	mM
399	RAPS01A.2	C03	10	mM
400	RAPS01A.2	C04	10	mM
401	RAPS01A.2	C05	10	mM
402	RAPS01A.2	C06	10	mM
403	RAPS01A.2	C07	10	mM
404	RAPS01A.2	C08	10	mM
405	RAPS01A.2	C09	10	mM
406	RAPS01A.2	C10	10	mM
407	RAPS01A.2	C13	10	mM
408	RAPS01A.2	C14	10	mM
409	RAPS01A.2	C15	10	mM
410	RAPS01A.2	C16	10	mM
411	RAPS01A.2	C17	10	mM
412	RAPS01A.2	C18	10	mM
413	RAPS01A.2	C19	10	mM
414	RAPS01A.2	C20	10	mM
415	RAPS01A.2	C21	10	mM
416	RAPS01A.2	C22	10	mM
417	RAPS01A.2	C23	10	mM
418	RAPS01A.2	C24	10	mM
419	RAPS01A.2	D01	10	mM
420	RAPS01A.2	D02	10	mM
421	RAPS01A.2	D03	10	mM
422	RAPS01A.2	D04	10	mM
423	RAPS01A.2	D05	10	mM
424	RAPS01A.2	D06	10	mM
425	RAPS01A.2	D07	10	mM
426	RAPS01A.2	D08	10	mM
427	RAPS01A.2	D09	10	mM
428	RAPS01A.2	D10	10	mM
429	RAPS01A.2	D13	10	mM
430	RAPS01A.2	D14	10	mM
431	RAPS01A.2	D15	10	mM
432	RAPS01A.2	D16	10	mM
433	RAPS01A.2	D17	10	mM
434	RAPS01A.2	D18	10	mM
435	RAPS01A.2	D19	10	mM
436	RAPS01A.2	D20	10	mM
437	RAPS01A.2	D21	10	mM
438	RAPS01A.2	D22	10	mM
439	RAPS01A.2	D23	10	mM
440	RAPS01A.2	D24	10	mM
441	RAPS01A.2	E01	10	mM
442	RAPS01A.2	E02	10	mM
443	RAPS01A.2	E03	10	mM
444	RAPS01A.2	E04	10	mM
445	RAPS01A.2	E05	10	mM
446	RAPS01A.2	E06	10	mM
447	RAPS01A.2	E07	10	mM
448	RAPS01A.2	E08	10	mM
449	RAPS01A.2	E09	10	mM
450	RAPS01A.2	E10	10	mM
451	RAPS01A.2	E13	10	mM
452	RAPS01A.2	E14	10	mM
453	RAPS01A.2	E15	10	mM
454	RAPS01A.2	E16	10	mM
455	RAPS01A.2	E17	10	mM
456	RAPS01A.2	E18	10	mM
457	RAPS01A.2	E19	10	mM
458	RAPS01A.2	E20	10	mM
459	RAPS01A.2	E21	10	mM
460	RAPS01A.2	E22	10	mM
461	RAPS01A.2	E23	10	mM
462	RAPS01A.2	E24	10	mM
463	RAPS01A.2	F01	10	mM
464	RAPS01A.2	F02	10	mM
465	RAPS01A.2	F03	10	mM
466	RAPS01A.2	F04	10	mM
467	RAPS01A.2	F05	10	mM
468	RAPS01A.2	F06	10	mM
469	RAPS01A.2	F07	10	mM
470	RAPS01A.2	F08	10	mM
471	RAPS01A.2	F09	10	mM
472	RAPS01A.2	F10	10	mM
473	RAPS01A.2	F13	10	mM
474	RAPS01A.2	F14	10	mM
475	RAPS01A.2	F15	10	mM
476	RAPS01A.2	F16	10	mM
477	RAPS01A.2	F17	10	mM
478	RAPS01A.2	F18	10	mM
479	RAPS01A.2	F19	10	mM
480	RAPS01A.2	F20	10	mM
481	RAPS01A.2	F21	10	mM
482	RAPS01A.2	F22	10	mM
483	RAPS01A.2	F23	10	mM
484	RAPS01A.2	F24	10	mM
485	RAPS01A.2	G01	10	mM
486	RAPS01A.2	G02	10	mM
487	RAPS01A.2	G03	10	mM
488	RAPS01A.2	G04	10	mM
489	RAPS01A.2	G05	10	mM
490	RAPS01A.2	G06	10	mM
491	RAPS01A.2	G07	10	mM
492	RAPS01A.2	G08	10	mM
493	RAPS01A.2	G09	10	mM
494	RAPS01A.2	G10	10	mM
495	RAPS01A.2	G13	10	mM
496	RAPS01A.2	G14	10	mM
497	RAPS01A.2	G15	10	mM
498	RAPS01A.2	G16	10	mM
499	RAPS01A.2	G17	10	mM
500	RAPS01A.2	G18	10	mM
501	RAPS01A.2	G19	10	mM
502	RAPS01A.2	G20	10	mM
503	RAPS01A.2	G21	10	mM
504	RAPS01A.2	G22	10	mM
505	RAPS01A.2	G23	10	mM
506	RAPS01A.2	G24	10	mM
507	RAPS01A.2	H01	10	mM
508	RAPS01A.2	H02	10	mM
509	RAPS01A.2	H03	10	mM
510	RAPS01A.2	H04	10	mM
511	RAPS01A.2	H05	10	mM
512	RAPS01A.2	H06	10	mM
513	RAPS01A.2	H07	10	mM
514	RAPS01A.2	H08	10	mM
515	RAPS01A.2	H09	10	mM
516	RAPS01A.2	H10	10	mM
517	RAPS01A.2	H13	10	mM
518	RAPS01A.2	H14	10	mM
519	RAPS01A.2	H15	10	mM
520	RAPS01A.2	H16	10	mM
521	RAPS01A.2	H17	10	mM
522	RAPS01A.2	H18	10	mM
523	RAPS01A.2	H19	10	mM
524	RAPS01A.2	H20	10	mM
525	RAPS01A.2	H21	10	mM
526	RAPS01A.2	H22	10	mM
527	RAPS01A.2	H23	10	mM
528	RAPS01A.2	H24	10	mM
529	RAPS01A.2	I01	10	mM
530	RAPS01A.2	I02	10	mM
531	RAPS01A.2	I03	10	mM
532	RAPS01A.2	I04	10	mM
533	RAPS01A.2	I05	10	mM
534	RAPS01A.2	I06	10	mM
535	RAPS01A.2	I07	10	mM
536	RAPS01A.2	I08	10	mM
537	RAPS01A.2	I09	10	mM
538	RAPS01A.2	I10	10	mM
539	RAPS01A.2	I13	10	mM
540	RAPS01A.2	I14	10	mM
541	RAPS01A.2	I15	10	mM
542	RAPS01A.2	I16	10	mM
543	RAPS01A.2	I17	10	mM
544	RAPS01A.2	I18	10	mM
545	RAPS01A.2	I19	10	mM
546	RAPS01A.2	I20	10	mM
547	RAPS01A.2	I21	10	mM
548	RAPS01A.2	I22	10	mM
549	RAPS01A.2	I23	10	mM
550	RAPS01A.2	I24	10	mM
551	RAPS01A.2	J01	10	mM
552	RAPS01A.2	J02	10	mM
553	RAPS01A.2	J03	10	mM
554	RAPS01A.2	J04	10	mM
555	RAPS01A.2	J05	10	mM
556	RAPS01A.2	J06	10	mM
557	RAPS01A.2	J07	10	mM
558	RAPS01A.2	J08	10	mM
559	RAPS01A.2	J09	10	mM
560	RAPS01A.2	J10	10	mM
561	RAPS01A.2	J13	10	mM
562	RAPS01A.2	J14	10	mM
563	RAPS01A.2	J15	10	mM
564	RAPS01A.2	J16	10	mM
565	RAPS01A.2	J17	10	mM
566	RAPS01A.2	J18	10	mM
567	RAPS01A.2	J19	10	mM
568	RAPS01A.2	J20	10	mM
569	RAPS01A.2	J21	10	mM
570	RAPS01A.2	J22	10	mM
571	RAPS01A.2	J23	10	mM
572	RAPS01A.2	J24	10	mM
573	RAPS01A.2	K01	10	mM
574	RAPS01A.2	K02	10	mM
575	RAPS01A.2	K03	10	mM
576	RAPS01A.2	K04	10	mM
577	RAPS01A.2	K05	10	mM
578	RAPS01A.2	K06	10	mM
579	RAPS01A.2	K07	10	mM
580	RAPS01A.2	K08	10	mM
581	RAPS01A.2	K09	10	mM
582	RAPS01A.2	K10	10	mM
583	RAPS01A.2	K13	10	mM
584	RAPS01A.2	K14	10	mM
585	RAPS01A.2	K15	10	mM
586	RAPS01A.2	K16	10	mM
587	RAPS01A.2	K17	10	mM
588	RAPS01A.2	K18	10	mM
589	RAPS01A.2	K19	10	mM
590	RAPS01A.2	K20	10	mM
591	RAPS01A.2	K21	10	mM
592	RAPS01A.2	K22	10	mM
593	RAPS01A.2	K23	10	mM
594	RAPS01A.2	K24	10	mM
595	RAPS01A.2	L01	10	mM
596	RAPS01A.2	L02	10	mM
597	RAPS01A.2	L03	10	mM
598	RAPS01A.2	L04	10	mM
599	RAPS01A.2	L05	10	mM
600	RAPS01A.2	L06	10	mM
601	RAPS01A.2	L07	10	mM
602	RAPS01A.2	L08	10	mM
603	RAPS01A.2	L09	10	mM
604	RAPS01A.2	L10	10	mM
605	RAPS01A.2	L13	10	mM
606	RAPS01A.2	L14	10	mM
607	RAPS01A.2	L15	10	mM
608	RAPS01A.2	L16	10	mM
609	RAPS01A.2	L17	10	mM
610	RAPS01A.2	L18	10	mM
611	RAPS01A.2	L19	10	mM
612	RAPS01A.2	L20	10	mM
613	RAPS01A.2	L21	10	mM
614	RAPS01A.2	L22	10	mM
615	RAPS01A.2	L23	10	mM
616	RAPS01A.2	L24	10	mM
617	RAPS01A.2	M01	10	mM
618	RAPS01A.2	M02	10	mM
619	RAPS01A.2	M03	10	mM
620	RAPS01A.2	M04	10	mM
621	RAPS01A.2	M05	10	mM
622	RAPS01A.2	M06	10	mM
623	RAPS01A.2	M07	10	mM
624	RAPS01A.2	M08	10	mM
625	RAPS01A.2	M09	10	mM
626	RAPS01A.2	M10	10	mM
627	RAPS01A.2	M13	10	mM
628	RAPS01A.2	M14	10	mM
629	RAPS01A.2	M15	10	mM
630	RAPS01A.2	M16	10	mM
631	RAPS01A.2	M17	10	mM
632	RAPS01A.2	M18	10	mM
633	RAPS01A.2	M19	10	mM
634	RAPS01A.2	M20	10	mM
635	RAPS01A.2	M21	10	mM
636	RAPS01A.2	M22	10	mM
637	RAPS01A.2	M23	10	mM
638	RAPS01A.2	M24	10	mM
639	RAPS01A.2	N01	10	mM
640	RAPS01A.2	N02	10	mM
641	RAPS01A.2	N03	10	mM
642	RAPS01A.2	N04	10	mM
643	RAPS01A.2	N05	10	mM
644	RAPS01A.2	N06	10	mM
645	RAPS01A.2	N07	10	mM
646	RAPS01A.2	N08	10	mM
647	RAPS01A.2	N09	10	mM
648	RAPS01A.2	N10	10	mM
649	RAPS01A.2	N13	10	mM
650	RAPS01A.2	N14	10	mM
651	RAPS01A.2	N15	10	mM
652	RAPS01A.2	N16	10	mM
653	RAPS01A.2	N17	10	mM
654	RAPS01A.2	N18	10	mM
655	RAPS01A.2	N19	10	mM
656	RAPS01A.2	N20	10	mM
657	RAPS01A.2	N21	10	mM
658	RAPS01A.2	N22	10	mM
659	RAPS01A.2	N23	10	mM
660	RAPS01A.2	N24	10	mM
661	RAPS01A.2	O01	10	mM
662	RAPS01A.2	O02	10	mM
663	RAPS01A.2	O03	10	mM
664	RAPS01A.2	O04	10	mM
665	RAPS01A.2	O05	10	mM
666	RAPS01A.2	O06	10	mM
667	RAPS01A.2	O07	10	mM
668	RAPS01A.2	O08	10	mM
669	RAPS01A.2	O09	10	mM
670	RAPS01A.2	O10	10	mM
671	RAPS01A.2	O13	10	mM
672	RAPS01A.2	O14	10	mM
673	RAPS01A.2	O15	10	mM
674	RAPS01A.2	O16	10	mM
675	RAPS01A.2	O17	10	mM
676	RAPS01A.2	O18	10	mM
677	RAPS01A.2	O19	10	mM
678	RAPS01A.2	O20	10	mM
679	RAPS01A.2	O21	10	mM
680	RAPS01A.2	O22	10	mM
681	RAPS01A.2	O23	10	mM
682	RAPS01A.2	O24	10	mM
683	RAPS01A.2	P01	10	mM
684	RAPS01A.2	P02	10	mM
685	RAPS01A.2	P03	10	mM
686	RAPS01A.2	P04	10	mM
687	RAPS01A.2	P05	10	mM
688	RAPS01A.2	P06	10	mM
689	RAPS01A.2	P07	10	mM
690	RAPS01A.2	P08	10	mM
691	RAPS01A.2	P09	10	mM
692	RAPS01A.2	P10	10	mM
693	RAPS01A.2	P13	10	mM
694	RAPS01A.2	P14	10	mM
695	RAPS01A.2	P15	10	mM
696	RAPS01A.2	P16	10	mM
697	RAPS01A.2	P17	10	mM
698	RAPS01A.2	P18	10	mM
699	RAPS01A.2	P19	10	mM
700	RAPS01A.2	P20	10	mM
701	RAPS01A.2	P21	10	mM
702	RAPS01A.2	P22	10	mM
703	RAPS01A.2	P23	10	mM
704	RAPS01A.2	P24	10	mM
705	RAPS01A.3	A01	10	mM
706	RAPS01A.3	A02	10	mM
707	RAPS01A.3	A03	10	mM
708	RAPS01A.3	A04	10	mM
709	RAPS01A.3	A05	10	mM
710	RAPS01A.3	A06	10	mM
711	RAPS01A.3	A07	10	mM
712	RAPS01A.3	A08	10	mM
713	RAPS01A.3	A09	10	mM
714	RAPS01A.3	A10	10	mM
715	RAPS01A.3	A13	10	mM
716	RAPS01A.3	A14	10	mM
717	RAPS01A.3	A15	10	mM
718	RAPS01A.3	A16	10	mM
719	RAPS01A.3	A17	10	mM
720	RAPS01A.3	A18	10	mM
721	RAPS01A.3	A19	10	mM
722	RAPS01A.3	A20	10	mM
723	RAPS01A.3	A21	10	mM
724	RAPS01A.3	A22	10	mM
725	RAPS01A.3	A23	10	mM
726	RAPS01A.3	A24	10	mM
727	RAPS01A.3	B01	10	mM
728	RAPS01A.3	B02	10	mM
729	RAPS01A.3	B03	10	mM
730	RAPS01A.3	B04	10	mM
731	RAPS01A.3	B05	10	mM
732	RAPS01A.3	B06	10	mM
733	RAPS01A.3	B07	10	mM
734	RAPS01A.3	B08	10	mM
735	RAPS01A.3	B09	10	mM
736	RAPS01A.3	B10	10	mM
737	RAPS01A.3	B13	10	mM
738	RAPS01A.3	B14	10	mM
739	RAPS01A.3	B15	10	mM
740	RAPS01A.3	B16	10	mM
741	RAPS01A.3	B17	10	mM
742	RAPS01A.3	B18	10	mM
743	RAPS01A.3	B19	10	mM
744	RAPS01A.3	B20	10	mM
745	RAPS01A.3	B21	10	mM
746	RAPS01A.3	B22	10	mM
747	RAPS01A.3	B23	10	mM
748	RAPS01A.3	B24	10	mM
749	RAPS01A.3	C01	10	mM
750	RAPS01A.3	C02	10	mM
751	RAPS01A.3	C03	10	mM
752	RAPS01A.3	C04	10	mM
753	RAPS01A.3	C05	10	mM
754	RAPS01A.3	C06	10	mM
755	RAPS01A.3	C07	10	mM
756	RAPS01A.3	C08	10	mM
757	RAPS01A.3	C09	10	mM
758	RAPS01A.3	C10	10	mM
759	RAPS01A.3	C13	10	mM
760	RAPS01A.3	C14	10	mM
761	RAPS01A.3	C15	10	mM
762	RAPS01A.3	C16	10	mM
763	RAPS01A.3	C17	10	mM
764	RAPS01A.3	C18	10	mM
765	RAPS01A.3	C19	10	mM
766	RAPS01A.3	C20	10	mM
767	RAPS01A.3	C21	10	mM
768	RAPS01A.3	C22	10	mM
769	RAPS01A.3	C23	10	mM
770	RAPS01A.3	C24	10	mM
771	RAPS01A.3	D01	10	mM
772	RAPS01A.3	D02	10	mM
773	RAPS01A.3	D03	10	mM
774	RAPS01A.3	D04	10	mM
775	RAPS01A.3	D05	10	mM
776	RAPS01A.3	D06	10	mM
777	RAPS01A.3	D07	10	mM
778	RAPS01A.3	D08	10	mM
779	RAPS01A.3	D09	10	mM
780	RAPS01A.3	D10	10	mM
781	RAPS01A.3	D13	10	mM
782	RAPS01A.3	D14	10	mM
783	RAPS01A.3	D15	10	mM
784	RAPS01A.3	D16	10	mM
785	RAPS01A.3	D17	10	mM
786	RAPS01A.3	D18	10	mM
787	RAPS01A.3	D19	10	mM
788	RAPS01A.3	D20	10	mM
789	RAPS01A.3	D21	10	mM
790	RAPS01A.3	D22	10	mM
791	RAPS01A.3	D23	10	mM
792	RAPS01A.3	D24	10	mM
793	RAPS01A.3	E01	10	mM
794	RAPS01A.3	E02	10	mM
795	RAPS01A.3	E03	10	mM
796	RAPS01A.3	E04	10	mM
797	RAPS01A.3	E05	10	mM
798	RAPS01A.3	E06	10	mM
799	RAPS01A.3	E07	10	mM
800	RAPS01A.3	E08	10	mM
801	RAPS01A.3	E09	10	mM
802	RAPS01A.3	E10	10	mM
803	RAPS01A.3	E13	10	mM
804	RAPS01A.3	E14	10	mM
805	RAPS01A.3	E15	10	mM
806	RAPS01A.3	E16	10	mM
807	RAPS01A.3	E17	10	mM
808	RAPS01A.3	E18	10	mM
809	RAPS01A.3	E19	10	mM
810	RAPS01A.3	E20	10	mM
811	RAPS01A.3	E21	10	mM
812	RAPS01A.3	E22	10	mM
813	RAPS01A.3	E23	10	mM
814	RAPS01A.3	E24	10	mM
815	RAPS01A.3	F01	10	mM
816	RAPS01A.3	F02	10	mM
817	RAPS01A.3	F03	10	mM
818	RAPS01A.3	F04	10	mM
819	RAPS01A.3	F05	10	mM
820	RAPS01A.3	F06	10	mM
821	RAPS01A.3	F07	10	mM
822	RAPS01A.3	F08	10	mM
823	RAPS01A.3	F09	10	mM
824	RAPS01A.3	F10	10	mM
825	RAPS01A.3	F13	10	mM
826	RAPS01A.3	F14	10	mM
827	RAPS01A.3	F15	10	mM
828	RAPS01A.3	F16	10	mM
829	RAPS01A.3	F17	10	mM
830	RAPS01A.3	F18	10	mM
831	RAPS01A.3	F19	10	mM
832	RAPS01A.3	F20	10	mM
833	RAPS01A.3	F21	10	mM
834	RAPS01A.3	F22	10	mM
835	RAPS01A.3	F23	10	mM
836	RAPS01A.3	F24	10	mM
837	RAPS01A.3	G01	10	mM
838	RAPS01A.3	G02	10	mM
839	RAPS01A.3	G03	10	mM
840	RAPS01A.3	G04	10	mM
841	RAPS01A.3	G05	10	mM
842	RAPS01A.3	G06	10	mM
843	RAPS01A.3	G07	10	mM
844	RAPS01A.3	G08	10	mM
845	RAPS01A.3	G09	10	mM
846	RAPS01A.3	G10	10	mM
847	RAPS01A.3	G13	10	mM
848	RAPS01A.3	G14	10	mM
849	RAPS01A.3	G15	10	mM
850	RAPS01A.3	G16	10	mM
851	RAPS01A.3	G17	10	mM
852	RAPS01A.3	G18	10	mM
853	RAPS01A.3	G19	10	mM
854	RAPS01A.3	G20	10	mM
855	RAPS01A.3	G21	10	mM
856	RAPS01A.3	G22	10	mM
857	RAPS01A.3	G23	10	mM
858	RAPS01A.3	G24	10	mM
859	RAPS01A.3	H01	10	mM
860	RAPS01A.3	H02	10	mM
861	RAPS01A.3	H03	10	mM
862	RAPS01A.3	H04	10	mM
863	RAPS01A.3	H05	10	mM
864	RAPS01A.3	H06	10	mM
865	RAPS01A.3	H07	10	mM
866	RAPS01A.3	H08	10	mM
867	RAPS01A.3	H09	10	mM
868	RAPS01A.3	H10	10	mM
869	RAPS01A.3	H13	10	mM
870	RAPS01A.3	H14	10	mM
871	RAPS01A.3	H15	10	mM
872	RAPS01A.3	H16	10	mM
873	RAPS01A.3	H17	10	mM
874	RAPS01A.3	H18	10	mM
875	RAPS01A.3	H19	10	mM
876	RAPS01A.3	H20	10	mM
877	RAPS01A.3	H21	10	mM
878	RAPS01A.3	H22	10	mM
879	RAPS01A.3	H23	10	mM
880	RAPS01A.3	H24	10	mM
881	RAPS01A.3	I01	10	mM
882	RAPS01A.3	I02	10	mM
883	RAPS01A.3	I03	10	mM
884	RAPS01A.3	I04	10	mM
885	RAPS01A.3	I05	10	mM
886	RAPS01A.3	I06	10	mM
887	RAPS01A.3	I07	10	mM
888	RAPS01A.3	I08	10	mM
889	RAPS01A.3	I09	10	mM
890	RAPS01A.3	I10	10	mM
891	RAPS01A.3	I13	10	mM
892	RAPS01A.3	I14	10	mM
893	RAPS01A.3	I15	10	mM
894	RAPS01A.3	I16	10	mM
895	RAPS01A.3	I17	10	mM
896	RAPS01A.3	I18	10	mM
897	RAPS01A.3	I19	10	mM
898	RAPS01A.3	I20	10	mM
899	RAPS01A.3	I21	10	mM
900	RAPS01A.3	I22	10	mM
901	RAPS01A.3	I23	10	mM
902	RAPS01A.3	I24	10	mM
903	RAPS01A.3	J01	10	mM
904	RAPS01A.3	J02	10	mM
905	RAPS01A.3	J03	10	mM
906	RAPS01A.3	J04	10	mM
907	RAPS01A.3	J05	10	mM
908	RAPS01A.3	J06	10	mM
909	RAPS01A.3	J07	10	mM
910	RAPS01A.3	J08	10	mM
911	RAPS01A.3	J09	10	mM
912	RAPS01A.3	J10	10	mM
913	RAPS01A.3	J13	10	mM
914	RAPS01A.3	J14	10	mM
915	RAPS01A.3	J15	10	mM
916	RAPS01A.3	J16	10	mM
917	RAPS01A.3	J17	10	mM
918	RAPS01A.3	J18	10	mM
919	RAPS01A.3	J19	10	mM
920	RAPS01A.3	J20	10	mM
921	RAPS01A.3	J21	10	mM
922	RAPS01A.3	J22	10	mM
923	RAPS01A.3	J23	10	mM
924	RAPS01A.3	J24	10	mM
925	RAPS01A.3	K01	10	mM
926	RAPS01A.3	K02	10	mM
927	RAPS01A.3	K03	10	mM
928	RAPS01A.3	K04	10	mM
929	RAPS01A.3	K05	10	mM
930	RAPS01A.3	K06	10	mM
931	RAPS01A.3	K07	10	mM
932	RAPS01A.3	K08	10	mM
933	RAPS01A.3	K09	10	mM
934	RAPS01A.3	K10	10	mM
935	RAPS01A.3	K13	10	mM
936	RAPS01A.3	K14	10	mM
937	RAPS01A.3	K15	10	mM
938	RAPS01A.3	K16	10	mM
939	RAPS01A.3	K17	10	mM
940	RAPS01A.3	K18	10	mM
941	RAPS01A.3	K19	10	mM
942	RAPS01A.3	K20	10	mM
943	RAPS01A.3	K21	10	mM
944	RAPS01A.3	K22	10	mM
945	RAPS01A.3	K23	10	mM
946	RAPS01A.3	K24	10	mM
947	RAPS01A.3	L01	10	mM
948	RAPS01A.3	L02	10	mM
949	RAPS01A.3	L03	10	mM
950	RAPS01A.3	L04	10	mM
951	RAPS01A.3	L05	10	mM
952	RAPS01A.3	L06	10	mM
953	RAPS01A.3	L07	10	mM
954	RAPS01A.3	L08	10	mM
955	RAPS01A.3	L09	10	mM
956	RAPS01A.3	L10	10	mM
957	RAPS01A.3	L13	10	mM
958	RAPS01A.3	L14	10	mM
959	RAPS01A.3	L15	10	mM
960	RAPS01A.3	L16	10	mM
961	RAPS01A.3	L17	10	mM
962	RAPS01A.3	L18	10	mM
963	RAPS01A.3	L19	10	mM
964	RAPS01A.3	L20	10	mM
965	RAPS01A.3	L21	10	mM
966	RAPS01A.3	L22	10	mM
967	RAPS01A.3	L23	10	mM
968	RAPS01A.3	L24	10	mM
969	RAPS01A.3	M01	10	mM
970	RAPS01A.3	M02	10	mM
971	RAPS01A.3	M03	10	mM
972	RAPS01A.3	M04	10	mM
973	RAPS01A.3	M05	10	mM
974	RAPS01A.3	M06	10	mM
975	RAPS01A.3	M07	10	mM
976	RAPS01A.3	M08	10	mM
977	RAPS01A.3	M09	10	mM
978	RAPS01A.3	M10	10	mM
979	RAPS01A.3	M13	10	mM
980	RAPS01A.3	M14	10	mM
981	RAPS01A.3	M15	10	mM
982	RAPS01A.3	M16	10	mM
983	RAPS01A.3	M17	10	mM
984	RAPS01A.3	M18	10	mM
985	RAPS01A.3	M19	10	mM
986	RAPS01A.3	M20	10	mM
987	RAPS01A.3	M21	10	mM
988	RAPS01A.3	M22	10	mM
989	RAPS01A.3	M23	10	mM
990	RAPS01A.3	M24	10	mM
991	RAPS01A.3	N01	10	mM
992	RAPS01A.3	N02	10	mM
993	RAPS01A.3	N03	10	mM
994	RAPS01A.3	N04	10	mM
995	RAPS01A.3	N05	10	mM
996	RAPS01A.3	N06	10	mM
997	RAPS01A.3	N07	10	mM
998	RAPS01A.3	N08	10	mM
999	RAPS01A.3	N09	10	mM
1000	RAPS01A.3	N10	10	mM
1001	RAPS01A.3	N13	10	mM
1002	RAPS01A.3	N14	10	mM
1003	RAPS01A.3	N15	10	mM
1004	RAPS01A.3	N16	10	mM
1005	RAPS01A.3	N17	10	mM
1006	RAPS01A.3	N18	10	mM
1007	RAPS01A.3	N19	10	mM
1008	RAPS01A.3	N20	10	mM
1009	RAPS01A.3	N21	10	mM
1010	RAPS01A.3	N22	10	mM
1011	RAPS01A.3	N23	10	mM
1012	RAPS01A.3	N24	10	mM
1013	RAPS01A.3	O01	10	mM
1014	RAPS01A.3	O02	10	mM
1015	RAPS01A.3	O03	10	mM
1016	RAPS01A.3	O04	10	mM
1017	RAPS01A.3	O05	10	mM
1018	RAPS01A.3	O06	10	mM
1019	RAPS01A.3	O07	10	mM
1020	RAPS01A.3	O08	10	mM
1021	RAPS01A.3	O09	10	mM
1022	RAPS01A.3	O10	10	mM
1023	RAPS01A.3	O13	10	mM
1024	RAPS01A.3	O14	10	mM
1025	RAPS01A.3	O15	10	mM
1026	RAPS01A.3	O16	10	mM
1027	RAPS01A.3	O17	10	mM
1028	RAPS01A.3	O18	10	mM
1029	RAPS01A.3	O19	10	mM
1030	RAPS01A.3	O20	10	mM
1031	RAPS01A.3	O21	10	mM
1032	RAPS01A.3	O22	10	mM
1033	RAPS01A.3	O23	10	mM
1034	RAPS01A.3	O24	10	mM
1035	RAPS01A.3	P01	10	mM
1036	RAPS01A.3	P02	10	mM
1037	RAPS01A.3	P03	10	mM
1038	RAPS01A.3	P04	10	mM
1039	RAPS01A.3	P05	10	mM
1040	RAPS01A.3	P06	10	mM
1041	RAPS01A.3	P07	10	mM
1042	RAPS01A.3	P08	10	mM
1043	RAPS01A.3	P09	10	mM
1044	RAPS01A.3	P10	10	mM
1045	RAPS01A.3	P13	10	mM
1046	RAPS01A.3	P14	10	mM
1047	RAPS01A.3	P15	10	mM
1048	RAPS01A.3	P16	10	mM
1049	RAPS01A.3	P17	10	mM
1050	RAPS01A.3	P18	10	mM
1051	RAPS01A.3	P19	10	mM
1052	RAPS01A.3	P20	10	mM
1053	RAPS01A.3	P21	10	mM
1054	RAPS01A.3	P22	10	mM
1055	RAPS01A.3	P23	10	mM
1056	RAPS01A.3	P24	10	mM
1057	RAPS01A.4	A01	10	mM
1058	RAPS01A.4	A02	10	mM
1059	RAPS01A.4	A03	10	mM
1060	RAPS01A.4	A04	10	mM
1061	RAPS01A.4	A05	10	mM
1062	RAPS01A.4	A06	10	mM
1063	RAPS01A.4	A07	10	mM
1064	RAPS01A.4	A08	10	mM
1065	RAPS01A.4	A09	10	mM
1066	RAPS01A.4	A10	10	mM
1067	RAPS01A.4	A13	10	mM
1068	RAPS01A.4	A14	10	mM
1069	RAPS01A.4	A15	10	mM
1070	RAPS01A.4	A16	10	mM
1071	RAPS01A.4	A17	10	mM
1072	RAPS01A.4	A18	10	mM
1073	RAPS01A.4	A19	10	mM
1074	RAPS01A.4	A20	10	mM
1075	RAPS01A.4	A21	10	mM
1076	RAPS01A.4	A22	10	mM
1077	RAPS01A.4	A23	10	mM
1078	RAPS01A.4	A24	10	mM
1079	RAPS01A.4	B01	10	mM
1080	RAPS01A.4	B02	10	mM
1081	RAPS01A.4	B03	10	mM
1082	RAPS01A.4	B04	10	mM
1083	RAPS01A.4	B05	10	mM
1084	RAPS01A.4	B06	10	mM
1085	RAPS01A.4	B07	10	mM
1086	RAPS01A.4	B08	10	mM
1087	RAPS01A.4	B09	10	mM
1088	RAPS01A.4	B10	10	mM
1089	RAPS01A.4	B13	10	mM
1090	RAPS01A.4	B14	10	mM
1091	RAPS01A.4	B15	10	mM
1092	RAPS01A.4	B16	10	mM
1093	RAPS01A.4	B17	10	mM
1094	RAPS01A.4	B18	10	mM
1095	RAPS01A.4	B19	10	mM
1096	RAPS01A.4	B20	10	mM
1097	RAPS01A.4	B21	10	mM
1098	RAPS01A.4	B22	10	mM
1099	RAPS01A.4	B23	10	mM
1100	RAPS01A.4	B24	10	mM
1101	RAPS01A.4	C01	10	mM
1102	RAPS01A.4	C02	10	mM
1103	RAPS01A.4	C03	10	mM
1104	RAPS01A.4	C04	10	mM
1105	RAPS01A.4	C05	10	mM
1106	RAPS01A.4	C06	10	mM
1107	RAPS01A.4	C07	10	mM
1108	RAPS01A.4	C08	10	mM
1109	RAPS01A.4	C09	10	mM
1110	RAPS01A.4	C10	10	mM
1111	RAPS01A.4	C13	10	mM
1112	RAPS01A.4	C14	10	mM
1113	RAPS01A.4	C15	10	mM
1114	RAPS01A.4	C16	10	mM
1115	RAPS01A.4	C17	10	mM
1116	RAPS01A.4	C18	10	mM
1117	RAPS01A.4	C19	10	mM
1118	RAPS01A.4	C20	10	mM
1119	RAPS01A.4	C21	10	mM
1120	RAPS01A.4	C22	10	mM
1121	RAPS01A.4	C23	10	mM
1122	RAPS01A.4	C24	10	mM
1123	RAPS01A.4	D01	10	mM
1124	RAPS01A.4	D02	10	mM
1125	RAPS01A.4	D03	10	mM
1126	RAPS01A.4	D04	10	mM
1127	RAPS01A.4	D05	10	mM
1128	RAPS01A.4	D06	10	mM
1129	RAPS01A.4	D07	10	mM
1130	RAPS01A.4	D08	10	mM
1131	RAPS01A.4	D09	10	mM
1132	RAPS01A.4	D10	10	mM
1133	RAPS01A.4	D13	10	mM
1134	RAPS01A.4	D14	10	mM
1135	RAPS01A.4	D15	10	mM
1136	RAPS01A.4	D16	10	mM
1137	RAPS01A.4	D17	10	mM
1138	RAPS01A.4	D18	10	mM
1139	RAPS01A.4	D19	10	mM
1140	RAPS01A.4	D20	10	mM
1141	RAPS01A.4	D21	10	mM
1142	RAPS01A.4	D22	10	mM
1143	RAPS01A.4	D23	10	mM
1144	RAPS01A.4	D24	10	mM
1145	RAPS01A.4	E01	10	mM
1146	RAPS01A.4	E02	10	mM
1147	RAPS01A.4	E03	10	mM
1148	RAPS01A.4	E04	10	mM
1149	RAPS01A.4	E05	10	mM
1150	RAPS01A.4	E06	10	mM
1151	RAPS01A.4	E07	10	mM
1152	RAPS01A.4	E08	10	mM
1153	RAPS01A.4	E09	10	mM
1154	RAPS01A.4	E10	10	mM
1155	RAPS01A.4	E13	10	mM
1156	RAPS01A.4	E14	10	mM
1157	RAPS01A.4	E15	10	mM
1158	RAPS01A.4	E16	10	mM
1159	RAPS01A.4	E17	10	mM
1160	RAPS01A.4	E18	10	mM
1161	RAPS01A.4	E19	10	mM
1162	RAPS01A.4	E20	10	mM
1163	RAPS01A.4	E21	10	mM
1164	RAPS01A.4	E22	10	mM
1165	RAPS01A.4	E23	10	mM
1166	RAPS01A.4	E24	10	mM
1167	RAPS01A.4	F01	10	mM
1168	RAPS01A.4	F02	10	mM
1169	RAPS01A.4	F03	10	mM
1170	RAPS01A.4	F04	10	mM
1171	RAPS01A.4	F05	10	mM
1172	RAPS01A.4	F06	10	mM
1173	RAPS01A.4	F07	10	mM
1174	RAPS01A.4	F08	10	mM
1175	RAPS01A.4	F09	10	mM
1176	RAPS01A.4	F10	10	mM
1177	RAPS01A.4	F13	10	mM
1178	RAPS01A.4	F14	10	mM
1179	RAPS01A.4	F15	10	mM
1180	RAPS01A.4	F16	10	mM
1181	RAPS01A.4	F17	10	mM
1182	RAPS01A.4	F18	10	mM
1183	RAPS01A.4	F19	10	mM
1184	RAPS01A.4	F20	10	mM
1185	RAPS01A.4	F21	10	mM
1186	RAPS01A.4	F22	10	mM
1187	RAPS01A.4	F23	10	mM
1188	RAPS01A.4	F24	10	mM
1189	RAPS01A.4	G01	10	mM
1190	RAPS01A.4	G02	10	mM
1191	RAPS01A.4	G03	10	mM
1192	RAPS01A.4	G04	10	mM
1193	RAPS01A.4	G05	10	mM
1194	RAPS01A.4	G06	10	mM
1195	RAPS01A.4	G07	10	mM
1196	RAPS01A.4	G08	10	mM
1197	RAPS01A.4	G09	10	mM
1198	RAPS01A.4	G10	10	mM
1199	RAPS01A.4	G13	10	mM
1200	RAPS01A.4	G14	10	mM
1201	RAPS01A.4	G15	10	mM
1202	RAPS01A.4	G16	10	mM
1203	RAPS01A.4	G17	10	mM
1204	RAPS01A.4	G18	10	mM
1205	RAPS01A.4	G19	10	mM
1206	RAPS01A.4	G20	10	mM
1207	RAPS01A.4	G21	10	mM
1208	RAPS01A.4	G22	10	mM
1209	RAPS01A.4	G23	10	mM
1210	RAPS01A.4	G24	10	mM
1211	RAPS01A.4	H01	10	mM
1212	RAPS01A.4	H02	10	mM
1213	RAPS01A.4	H03	10	mM
1214	RAPS01A.4	H04	10	mM
1215	RAPS01A.4	H05	10	mM
1216	RAPS01A.4	H06	10	mM
1217	RAPS01A.4	H07	10	mM
1218	RAPS01A.4	H08	10	mM
1219	RAPS01A.4	H09	10	mM
1220	RAPS01A.4	H10	10	mM
1221	RAPS01A.4	H13	10	mM
1222	RAPS01A.4	H14	10	mM
1223	RAPS01A.4	H15	10	mM
1224	RAPS01A.4	H16	10	mM
1225	RAPS01A.4	H17	10	mM
1226	RAPS01A.4	H18	10	mM
1227	RAPS01A.4	H19	10	mM
1228	RAPS01A.4	H20	10	mM
1229	RAPS01A.4	H21	10	mM
1230	RAPS01A.4	H22	10	mM
1231	RAPS01A.4	H23	10	mM
1232	RAPS01A.4	H24	10	mM
1233	RAPS01A.4	I01	10	mM
1234	RAPS01A.4	I02	10	mM
1235	RAPS01A.4	I03	10	mM
1236	RAPS01A.4	I04	10	mM
1237	RAPS01A.4	I05	10	mM
1238	RAPS01A.4	I06	10	mM
1239	RAPS01A.4	I07	10	mM
1240	RAPS01A.4	I08	10	mM
1241	RAPS01A.4	I09	10	mM
1242	RAPS01A.4	I10	10	mM
1243	RAPS01A.4	I13	10	mM
1244	RAPS01A.4	I14	10	mM
1245	RAPS01A.4	I15	10	mM
1246	RAPS01A.4	I16	10	mM
1247	RAPS01A.4	I17	10	mM
1248	RAPS01A.4	I18	10	mM
1249	RAPS01A.4	I19	10	mM
1250	RAPS01A.4	I20	10	mM
1251	RAPS01A.4	I21	10	mM
1252	RAPS01A.4	I22	10	mM
1253	RAPS01A.4	I23	10	mM
1254	RAPS01A.4	I24	10	mM
1255	RAPS01A.4	J01	10	mM
1256	RAPS01A.4	J02	10	mM
1257	RAPS01A.4	J03	10	mM
1258	RAPS01A.4	J04	10	mM
1259	RAPS01A.4	J05	10	mM
1260	RAPS01A.4	J06	10	mM
1261	RAPS01A.4	J07	10	mM
1262	RAPS01A.4	J08	10	mM
1263	RAPS01A.4	J09	10	mM
1264	RAPS01A.4	J10	10	mM
1265	RAPS01A.4	J13	10	mM
1266	RAPS01A.4	J14	10	mM
1267	RAPS01A.4	J15	10	mM
1268	RAPS01A.4	J16	10	mM
1269	RAPS01A.4	J17	10	mM
1270	RAPS01A.4	J18	10	mM
1271	RAPS01A.4	J19	10	mM
1272	RAPS01A.4	J20	10	mM
1273	RAPS01A.4	J21	10	mM
1274	RAPS01A.4	J22	10	mM
1275	RAPS01A.4	J23	10	mM
1276	RAPS01A.4	J24	10	mM
1277	RAPS01A.4	K01	10	mM
1278	RAPS01A.4	K02	10	mM
1279	RAPS01A.4	K03	10	mM
1280	RAPS01A.4	K04	10	mM
1281	RAPS01A.4	K05	10	mM
1282	RAPS01A.4	K06	10	mM
1283	RAPS01A.4	K07	10	mM
1284	RAPS01A.4	K08	10	mM
1285	RAPS01A.4	K09	10	mM
1286	RAPS01A.4	K10	10	mM
1287	RAPS01A.4	K13	10	mM
1288	RAPS01A.4	K14	10	mM
1289	RAPS01A.4	K15	10	mM
1290	RAPS01A.4	K16	10	mM
1291	RAPS01A.4	K17	10	mM
1292	RAPS01A.4	K18	10	mM
1293	RAPS01A.4	K19	10	mM
1294	RAPS01A.4	K20	10	mM
1295	RAPS01A.4	K21	10	mM
1296	RAPS01A.4	K22	10	mM
1297	RAPS01A.4	K23	10	mM
1298	RAPS01A.4	K24	10	mM
1299	RAPS01A.4	L01	10	mM
1300	RAPS01A.4	L02	10	mM
1301	RAPS01A.4	L03	10	mM
1302	RAPS01A.4	L04	10	mM
1303	RAPS01A.4	L05	10	mM
1304	RAPS01A.4	L06	10	mM
1305	RAPS01A.4	L07	10	mM
1306	RAPS01A.4	L08	10	mM
1307	RAPS01A.4	L09	10	mM
1308	RAPS01A.4	L10	10	mM
1309	RAPS01A.4	L13	10	mM
1310	RAPS01A.4	L14	10	mM
1311	RAPS01A.4	L15	10	mM
1312	RAPS01A.4	L16	10	mM
1313	RAPS01A.4	L17	10	mM
1314	RAPS01A.4	L18	10	mM
1315	RAPS01A.4	L19	10	mM
1316	RAPS01A.4	L20	10	mM
1317	RAPS01A.4	L21	10	mM
1318	RAPS01A.4	L22	10	mM
1319	RAPS01A.4	L23	10	mM
1320	RAPS01A.4	L24	10	mM
1321	RAPS01A.4	M01	10	mM
1322	RAPS01A.4	M02	10	mM
1323	RAPS01A.4	M03	10	mM
1324	RAPS01A.4	M04	10	mM
1325	RAPS01A.4	M05	10	mM
1326	RAPS01A.4	M06	10	mM
1327	RAPS01A.4	M07	10	mM
1328	RAPS01A.4	M08	10	mM
1329	RAPS01A.4	M09	10	mM
1330	RAPS01A.4	M10	10	mM
1331	RAPS01A.4	M13	10	mM
1332	RAPS01A.4	M14	10	mM
1333	RAPS01A.4	M15	10	mM
1334	RAPS01A.4	M16	10	mM
1335	RAPS01A.4	M17	10	mM
1336	RAPS01A.4	M18	10	mM
1337	RAPS01A.4	M19	10	mM
1338	RAPS01A.4	M20	10	mM
1339	RAPS01A.4	M21	10	mM
1340	RAPS01A.4	M22	10	mM
1341	RAPS01A.4	M23	10	mM
1342	RAPS01A.4	M24	10	mM
1343	RAPS01A.4	N01	10	mM
1344	RAPS01A.4	N02	10	mM
1345	RAPS01A.4	N03	10	mM
1346	RAPS01A.4	N04	10	mM
1347	RAPS01A.4	N05	10	mM
1348	RAPS01A.4	N06	10	mM
1349	RAPS01A.4	N07	10	mM
1350	RAPS01A.4	N08	10	mM
1351	RAPS01A.4	N09	10	mM
1352	RAPS01A.4	N10	10	mM
1353	RAPS01A.4	N13	10	mM
1354	RAPS01A.4	N14	10	mM
1355	RAPS01A.4	N15	10	mM
1356	RAPS01A.4	N16	10	mM
1357	RAPS01A.4	N17	10	mM
1358	RAPS01A.4	N18	10	mM
1359	RAPS01A.4	N19	10	mM
1360	RAPS01A.4	N20	10	mM
1361	RAPS01A.4	N21	10	mM
1362	RAPS01A.4	N22	10	mM
1363	RAPS01A.4	N23	10	mM
1364	RAPS01A.4	N24	10	mM
1365	RAPS01A.4	O01	10	mM
1366	RAPS01A.4	O02	10	mM
1367	RAPS01A.4	O03	10	mM
1368	RAPS01A.4	O04	10	mM
1369	RAPS01A.4	O05	10	mM
1370	RAPS01A.4	O06	10	mM
1371	RAPS01A.4	O07	10	mM
1372	RAPS01A.4	O08	10	mM
1373	RAPS01A.4	O09	10	mM
1374	RAPS01A.4	O10	10	mM
1375	RAPS01A.4	O13	10	mM
1376	RAPS01A.4	O14	10	mM
1377	RAPS01A.4	O15	10	mM
1378	RAPS01A.4	O16	10	mM
1379	RAPS01A.4	O17	10	mM
1380	RAPS01A.4	O18	10	mM
1381	RAPS01A.4	O19	10	mM
1382	RAPS01A.4	O20	10	mM
1383	RAPS01A.4	O21	10	mM
1384	RAPS01A.4	O22	10	mM
1385	RAPS01A.4	O23	10	mM
1386	RAPS01A.4	O24	10	mM
1387	RAPS01A.4	P01	10	mM
1388	RAPS01A.4	P02	10	mM
1389	RAPS01A.4	P03	10	mM
1390	RAPS01A.4	P04	10	mM
1391	RAPS01A.4	P05	10	mM
1392	RAPS01A.4	P06	10	mM
1393	RAPS01A.4	P07	10	mM
1394	RAPS01A.4	P08	10	mM
1395	RAPS01A.4	P09	10	mM
1396	RAPS01A.4	P10	10	mM
1397	RAPS01A.4	P13	10	mM
1398	RAPS01A.4	P14	10	mM
1399	RAPS01A.4	P15	10	mM
1400	RAPS01A.4	P16	10	mM
1401	RAPS01A.4	P17	10	mM
1402	RAPS01A.4	P18	10	mM
1403	RAPS01A.4	P19	10	mM
1404	RAPS01A.4	P20	10	mM
1405	RAPS01A.4	P21	10	mM
1406	RAPS01A.4	P22	10	mM
1407	RAPS01A.4	P23	10	mM
1408	RAPS01A.4	P24	10	mM
1409	RAPS02A.1	A01	10	mM
1410	RAPS02A.1	A02	10	mM
1411	RAPS02A.1	A03	10	mM
1412	RAPS02A.1	A04	10	mM
1413	RAPS02A.1	A05	10	mM
1414	RAPS02A.1	A06	10	mM
1415	RAPS02A.1	A07	10	mM
1416	RAPS02A.1	A08	10	mM
1417	RAPS02A.1	A09	10	mM
1418	RAPS02A.1	A10	10	mM
1419	RAPS02A.1	A13	10	mM
1420	RAPS02A.1	A14	10	mM
1421	RAPS02A.1	A15	10	mM
1422	RAPS02A.1	A16	10	mM
1423	RAPS02A.1	A17	10	mM
1424	RAPS02A.1	A18	10	mM
1425	RAPS02A.1	A19	10	mM
1426	RAPS02A.1	A20	10	mM
1427	RAPS02A.1	A21	10	mM
1428	RAPS02A.1	A22	10	mM
1429	RAPS02A.1	A23	10	mM
1430	RAPS02A.1	A24	10	mM
1431	RAPS02A.1	B01	10	mM
1432	RAPS02A.1	B02	10	mM
1433	RAPS02A.1	B03	10	mM
1434	RAPS02A.1	B04	10	mM
1435	RAPS02A.1	B05	10	mM
1436	RAPS02A.1	B06	10	mM
1437	RAPS02A.1	B07	10	mM
1438	RAPS02A.1	B08	10	mM
1439	RAPS02A.1	B09	10	mM
1440	RAPS02A.1	B10	10	mM
1441	RAPS02A.1	B13	10	mM
1442	RAPS02A.1	B14	10	mM
1443	RAPS02A.1	B15	10	mM
1444	RAPS02A.1	B16	10	mM
1445	RAPS02A.1	B17	10	mM
1446	RAPS02A.1	B18	10	mM
1447	RAPS02A.1	B19	10	mM
1448	RAPS02A.1	B20	10	mM
1449	RAPS02A.1	B21	10	mM
1450	RAPS02A.1	B22	10	mM
1451	RAPS02A.1	B23	10	mM
1452	RAPS02A.1	B24	10	mM
1453	RAPS02A.1	C01	10	mM
1454	RAPS02A.1	C02	10	mM
1455	RAPS02A.1	C03	10	mM
1456	RAPS02A.1	C04	10	mM
1457	RAPS02A.1	C05	10	mM
1458	RAPS02A.1	C06	10	mM
1459	RAPS02A.1	C07	10	mM
1460	RAPS02A.1	C08	10	mM
1461	RAPS02A.1	C09	10	mM
1462	RAPS02A.1	C10	10	mM
1463	RAPS02A.1	C13	10	mM
1464	RAPS02A.1	C14	10	mM
1465	RAPS02A.1	C15	10	mM
1466	RAPS02A.1	C16	10	mM
1467	RAPS02A.1	C17	10	mM
1468	RAPS02A.1	C18	10	mM
1469	RAPS02A.1	C19	10	mM
1470	RAPS02A.1	C20	10	mM
1471	RAPS02A.1	C21	10	mM
1472	RAPS02A.1	C22	10	mM
1473	RAPS02A.1	C23	10	mM
1474	RAPS02A.1	C24	10	mM
1475	RAPS02A.1	D01	10	mM
1476	RAPS02A.1	D02	10	mM
1477	RAPS02A.1	D03	10	mM
1478	RAPS02A.1	D04	10	mM
1479	RAPS02A.1	D05	10	mM
1480	RAPS02A.1	D06	10	mM
1481	RAPS02A.1	D07	10	mM
1482	RAPS02A.1	D08	10	mM
1483	RAPS02A.1	D09	10	mM
1484	RAPS02A.1	D10	10	mM
1485	RAPS02A.1	D13	10	mM
1486	RAPS02A.1	D14	10	mM
1487	RAPS02A.1	D15	10	mM
1488	RAPS02A.1	D16	10	mM
1489	RAPS02A.1	D17	10	mM
1490	RAPS02A.1	D18	10	mM
1491	RAPS02A.1	D19	10	mM
1492	RAPS02A.1	D20	10	mM
1493	RAPS02A.1	D21	10	mM
1494	RAPS02A.1	D22	10	mM
1495	RAPS02A.1	D23	10	mM
1496	RAPS02A.1	D24	10	mM
1497	RAPS02A.1	E01	10	mM
1498	RAPS02A.1	E02	10	mM
1499	RAPS02A.1	E03	10	mM
1500	RAPS02A.1	E04	10	mM
1501	RAPS02A.1	E05	10	mM
1502	RAPS02A.1	E06	10	mM
1503	RAPS02A.1	E07	10	mM
1504	RAPS02A.1	E08	10	mM
1505	RAPS02A.1	E09	10	mM
1506	RAPS02A.1	E10	10	mM
1507	RAPS02A.1	E13	10	mM
1508	RAPS02A.1	E14	10	mM
1509	RAPS02A.1	E15	10	mM
1510	RAPS02A.1	E16	10	mM
1511	RAPS02A.1	E17	10	mM
1512	RAPS02A.1	E18	10	mM
1513	RAPS02A.1	E19	10	mM
1514	RAPS02A.1	E20	10	mM
1515	RAPS02A.1	E21	10	mM
1516	RAPS02A.1	E22	10	mM
1517	RAPS02A.1	E23	10	mM
1518	RAPS02A.1	E24	10	mM
1519	RAPS02A.1	F01	10	mM
1520	RAPS02A.1	F02	10	mM
1521	RAPS02A.1	F03	10	mM
1522	RAPS02A.1	F04	10	mM
1523	RAPS02A.1	F05	10	mM
1524	RAPS02A.1	F06	10	mM
1525	RAPS02A.1	F07	10	mM
1526	RAPS02A.1	F08	10	mM
1527	RAPS02A.1	F09	10	mM
1528	RAPS02A.1	F10	10	mM
1529	RAPS02A.1	F13	10	mM
1530	RAPS02A.1	F14	10	mM
1531	RAPS02A.1	F15	10	mM
1532	RAPS02A.1	F16	10	mM
1533	RAPS02A.1	F17	10	mM
1534	RAPS02A.1	F18	10	mM
1535	RAPS02A.1	F19	10	mM
1536	RAPS02A.1	F20	10	mM
1537	RAPS02A.1	F21	10	mM
1538	RAPS02A.1	F22	10	mM
1539	RAPS02A.1	F23	10	mM
1540	RAPS02A.1	F24	10	mM
1541	RAPS02A.1	G01	10	mM
1542	RAPS02A.1	G02	10	mM
1543	RAPS02A.1	G03	10	mM
1544	RAPS02A.1	G04	10	mM
1545	RAPS02A.1	G05	10	mM
1546	RAPS02A.1	G06	10	mM
1547	RAPS02A.1	G07	10	mM
1548	RAPS02A.1	G08	10	mM
1549	RAPS02A.1	G09	10	mM
1550	RAPS02A.1	G10	10	mM
1551	RAPS02A.1	G13	10	mM
1552	RAPS02A.1	G14	10	mM
1553	RAPS02A.1	G15	10	mM
1554	RAPS02A.1	G16	10	mM
1555	RAPS02A.1	G17	10	mM
1556	RAPS02A.1	G18	10	mM
1557	RAPS02A.1	G19	10	mM
1558	RAPS02A.1	G20	10	mM
1559	RAPS02A.1	G21	10	mM
1560	RAPS02A.1	G22	10	mM
1561	RAPS02A.1	G23	10	mM
1562	RAPS02A.1	G24	10	mM
1563	RAPS02A.1	H01	10	mM
1564	RAPS02A.1	H02	10	mM
1565	RAPS02A.1	H03	10	mM
1566	RAPS02A.1	H04	10	mM
1567	RAPS02A.1	H05	10	mM
1568	RAPS02A.1	H06	10	mM
1569	RAPS02A.1	H07	10	mM
1570	RAPS02A.1	H08	10	mM
1571	RAPS02A.1	H09	10	mM
1572	RAPS02A.1	H10	10	mM
1573	RAPS02A.1	H13	10	mM
1574	RAPS02A.1	H14	10	mM
1575	RAPS02A.1	H15	10	mM
1576	RAPS02A.1	H16	10	mM
1577	RAPS02A.1	H17	10	mM
1578	RAPS02A.1	H18	10	mM
1579	RAPS02A.1	H19	10	mM
1580	RAPS02A.1	H20	10	mM
1581	RAPS02A.1	H21	10	mM
1582	RAPS02A.1	H22	10	mM
1583	RAPS02A.1	H23	10	mM
1584	RAPS02A.1	H24	10	mM
1585	RAPS02A.1	I01	10	mM
1586	RAPS02A.1	I02	10	mM
1587	RAPS02A.1	I03	10	mM
1588	RAPS02A.1	I04	10	mM
1589	RAPS02A.1	I05	10	mM
1590	RAPS02A.1	I06	10	mM
1591	RAPS02A.1	I07	10	mM
1592	RAPS02A.1	I08	10	mM
1593	RAPS02A.1	I09	10	mM
1594	RAPS02A.1	I10	10	mM
1595	RAPS02A.1	I13	10	mM
1596	RAPS02A.1	I14	10	mM
1597	RAPS02A.1	I15	10	mM
1598	RAPS02A.1	I16	10	mM
1599	RAPS02A.1	I17	10	mM
1600	RAPS02A.1	I18	10	mM
1601	RAPS02A.1	I19	10	mM
1602	RAPS02A.1	I20	10	mM
1603	RAPS02A.1	I21	10	mM
1604	RAPS02A.1	I22	10	mM
1605	RAPS02A.1	I23	10	mM
1606	RAPS02A.1	I24	10	mM
1607	RAPS02A.1	J01	10	mM
1608	RAPS02A.1	J02	10	mM
1609	RAPS02A.1	J03	10	mM
1610	RAPS02A.1	J04	10	mM
1611	RAPS02A.1	J05	10	mM
1612	RAPS02A.1	J06	10	mM
1613	RAPS02A.1	J07	10	mM
1614	RAPS02A.1	J08	10	mM
1615	RAPS02A.1	J09	10	mM
1616	RAPS02A.1	J10	10	mM
1617	RAPS02A.1	J13	10	mM
1618	RAPS02A.1	J14	10	mM
1619	RAPS02A.1	J15	10	mM
1620	RAPS02A.1	J16	10	mM
1621	RAPS02A.1	J17	10	mM
1622	RAPS02A.1	J18	10	mM
1623	RAPS02A.1	J19	10	mM
1624	RAPS02A.1	J20	10	mM
1625	RAPS02A.1	J21	10	mM
1626	RAPS02A.1	J22	10	mM
1627	RAPS02A.1	J23	10	mM
1628	RAPS02A.1	J24	10	mM
1629	RAPS02A.1	K01	10	mM
1630	RAPS02A.1	K02	10	mM
1631	RAPS02A.1	K03	10	mM
1632	RAPS02A.1	K04	10	mM
1633	RAPS02A.1	K05	10	mM
1634	RAPS02A.1	K06	10	mM
1635	RAPS02A.1	K07	10	mM
1636	RAPS02A.1	K08	10	mM
1637	RAPS02A.1	K09	10	mM
1638	RAPS02A.1	K10	10	mM
1639	RAPS02A.1	K13	10	mM
1640	RAPS02A.1	K14	10	mM
1641	RAPS02A.1	K15	10	mM
1642	RAPS02A.1	K16	10	mM
1643	RAPS02A.1	K17	10	mM
1644	RAPS02A.1	K18	10	mM
1645	RAPS02A.1	K19	10	mM
1646	RAPS02A.1	K20	10	mM
1647	RAPS02A.1	K21	10	mM
1648	RAPS02A.1	K22	10	mM
1649	RAPS02A.1	K23	10	mM
1650	RAPS02A.1	K24	10	mM
1651	RAPS02A.1	L01	10	mM
1652	RAPS02A.1	L02	10	mM
1653	RAPS02A.1	L03	10	mM
1654	RAPS02A.1	L04	10	mM
1655	RAPS02A.1	L05	10	mM
1656	RAPS02A.1	L06	10	mM
1657	RAPS02A.1	L07	10	mM
1658	RAPS02A.1	L08	10	mM
1659	RAPS02A.1	L09	10	mM
1660	RAPS02A.1	L10	10	mM
1661	RAPS02A.1	L13	10	mM
1662	RAPS02A.1	L14	10	mM
1663	RAPS02A.1	L15	10	mM
1664	RAPS02A.1	L16	10	mM
1665	RAPS02A.1	L17	10	mM
1666	RAPS02A.1	L18	10	mM
1667	RAPS02A.1	L19	10	mM
1668	RAPS02A.1	L20	10	mM
1669	RAPS02A.1	L21	10	mM
1670	RAPS02A.1	L22	10	mM
1671	RAPS02A.1	L23	10	mM
1672	RAPS02A.1	L24	10	mM
1673	RAPS02A.1	M01	10	mM
1674	RAPS02A.1	M02	10	mM
1675	RAPS02A.1	M03	10	mM
1676	RAPS02A.1	M04	10	mM
1677	RAPS02A.1	M05	10	mM
1678	RAPS02A.1	M06	10	mM
1679	RAPS02A.1	M07	10	mM
1680	RAPS02A.1	M08	10	mM
1681	RAPS02A.1	M09	10	mM
1682	RAPS02A.1	M10	10	mM
1683	RAPS02A.1	M13	10	mM
1684	RAPS02A.1	M14	10	mM
1685	RAPS02A.1	M15	10	mM
1686	RAPS02A.1	M16	10	mM
1687	RAPS02A.1	M17	10	mM
1688	RAPS02A.1	M18	10	mM
1689	RAPS02A.1	M19	10	mM
1690	RAPS02A.1	M20	10	mM
1691	RAPS02A.1	M21	10	mM
1692	RAPS02A.1	M22	10	mM
1693	RAPS02A.1	M23	10	mM
1694	RAPS02A.1	M24	10	mM
1695	RAPS02A.1	N01	10	mM
1696	RAPS02A.1	N02	10	mM
1697	RAPS02A.1	N03	10	mM
1698	RAPS02A.1	N04	10	mM
1699	RAPS02A.1	N05	10	mM
1700	RAPS02A.1	N06	10	mM
1701	RAPS02A.1	N07	10	mM
1702	RAPS02A.1	N08	10	mM
1703	RAPS02A.1	N09	10	mM
1704	RAPS02A.1	N10	10	mM
1705	RAPS02A.1	N13	10	mM
1706	RAPS02A.1	N14	10	mM
1707	RAPS02A.1	N15	10	mM
1708	RAPS02A.1	N16	10	mM
1709	RAPS02A.1	N17	10	mM
1710	RAPS02A.1	N18	10	mM
1711	RAPS02A.1	N19	10	mM
1712	RAPS02A.1	N20	10	mM
1713	RAPS02A.1	N21	10	mM
1714	RAPS02A.1	N22	10	mM
1715	RAPS02A.1	N23	10	mM
1716	RAPS02A.1	N24	10	mM
1717	RAPS02A.1	O01	10	mM
1718	RAPS02A.1	O02	10	mM
1719	RAPS02A.1	O03	10	mM
1720	RAPS02A.1	O04	10	mM
1721	RAPS02A.1	O05	10	mM
1722	RAPS02A.1	O06	10	mM
1723	RAPS02A.1	O07	10	mM
1724	RAPS02A.1	O08	10	mM
1725	RAPS02A.1	O09	10	mM
1726	RAPS02A.1	O10	10	mM
1727	RAPS02A.1	O13	10	mM
1728	RAPS02A.1	O14	10	mM
1729	RAPS02A.1	O15	10	mM
1730	RAPS02A.1	O16	10	mM
1731	RAPS02A.1	O17	10	mM
1732	RAPS02A.1	O18	10	mM
1733	RAPS02A.1	O19	10	mM
1734	RAPS02A.1	O20	10	mM
1735	RAPS02A.1	O21	10	mM
1736	RAPS02A.1	O22	10	mM
1737	RAPS02A.1	O23	10	mM
1738	RAPS02A.1	O24	10	mM
1739	RAPS02A.1	P01	10	mM
1740	RAPS02A.1	P02	10	mM
1741	RAPS02A.1	P03	10	mM
1742	RAPS02A.1	P04	10	mM
1743	RAPS02A.1	P05	10	mM
1744	RAPS02A.1	P06	10	mM
1745	RAPS02A.1	P07	10	mM
1746	RAPS02A.1	P08	10	mM
1747	RAPS02A.1	P09	10	mM
1748	RAPS02A.1	P10	10	mM
1749	RAPS02A.1	P13	10	mM
1750	RAPS02A.1	P14	10	mM
1751	RAPS02A.1	P15	10	mM
1752	RAPS02A.1	P16	10	mM
1753	RAPS02A.1	P17	10	mM
1754	RAPS02A.1	P18	10	mM
1755	RAPS02A.1	P19	10	mM
1756	RAPS02A.1	P20	10	mM
1757	RAPS02A.1	P21	10	mM
1758	RAPS02A.1	P22	10	mM
1759	RAPS02A.1	P23	10	mM
1760	RAPS02A.1	P24	10	mM
1761	RAPS02A.2	A01	10	mM
1762	RAPS02A.2	A02	10	mM
1763	RAPS02A.2	A03	10	mM
1764	RAPS02A.2	A04	10	mM
1765	RAPS02A.2	A05	10	mM
1766	RAPS02A.2	A06	10	mM
1767	RAPS02A.2	A07	10	mM
1768	RAPS02A.2	A08	10	mM
1769	RAPS02A.2	A09	10	mM
1770	RAPS02A.2	A10	10	mM
1771	RAPS02A.2	A13	10	mM
1772	RAPS02A.2	A14	10	mM
1773	RAPS02A.2	A15	10	mM
1774	RAPS02A.2	A16	10	mM
1775	RAPS02A.2	A17	10	mM
1776	RAPS02A.2	A18	10	mM
1777	RAPS02A.2	A19	10	mM
1778	RAPS02A.2	A20	10	mM
1779	RAPS02A.2	A21	10	mM
1780	RAPS02A.2	A22	10	mM
1781	RAPS02A.2	A23	10	mM
1782	RAPS02A.2	A24	10	mM
1783	RAPS02A.2	B01	10	mM
1784	RAPS02A.2	B02	10	mM
1785	RAPS02A.2	B03	10	mM
1786	RAPS02A.2	B04	10	mM
1787	RAPS02A.2	B05	10	mM
1788	RAPS02A.2	B06	10	mM
1789	RAPS02A.2	B07	10	mM
1790	RAPS02A.2	B08	10	mM
1791	RAPS02A.2	B09	10	mM
1792	RAPS02A.2	B10	10	mM
1793	RAPS02A.2	B13	10	mM
1794	RAPS02A.2	B14	10	mM
1795	RAPS02A.2	B15	10	mM
1796	RAPS02A.2	B16	10	mM
1797	RAPS02A.2	B17	10	mM
1798	RAPS02A.2	B18	10	mM
1799	RAPS02A.2	B19	10	mM
1800	RAPS02A.2	B20	10	mM
1801	RAPS02A.2	B21	10	mM
1802	RAPS02A.2	B22	10	mM
1803	RAPS02A.2	B23	10	mM
1804	RAPS02A.2	B24	10	mM
1805	RAPS02A.2	C01	10	mM
1806	RAPS02A.2	C02	10	mM
1807	RAPS02A.2	C03	10	mM
1808	RAPS02A.2	C04	10	mM
1809	RAPS02A.2	C05	10	mM
1810	RAPS02A.2	C06	10	mM
1811	RAPS02A.2	C07	10	mM
1812	RAPS02A.2	C08	10	mM
1813	RAPS02A.2	C09	10	mM
1814	RAPS02A.2	C10	10	mM
1815	RAPS02A.2	C13	10	mM
1816	RAPS02A.2	C14	10	mM
1817	RAPS02A.2	C15	10	mM
1818	RAPS02A.2	C16	10	mM
1819	RAPS02A.2	C17	10	mM
1820	RAPS02A.2	C18	10	mM
1821	RAPS02A.2	C19	10	mM
1822	RAPS02A.2	C20	10	mM
1823	RAPS02A.2	C21	10	mM
1824	RAPS02A.2	C22	10	mM
1825	RAPS02A.2	C23	10	mM
1826	RAPS02A.2	C24	10	mM
1827	RAPS02A.2	D01	10	mM
1828	RAPS02A.2	D02	10	mM
1829	RAPS02A.2	D03	10	mM
1830	RAPS02A.2	D04	10	mM
1831	RAPS02A.2	D05	10	mM
1832	RAPS02A.2	D06	10	mM
1833	RAPS02A.2	D07	10	mM
1834	RAPS02A.2	D08	10	mM
1835	RAPS02A.2	D09	10	mM
1836	RAPS02A.2	D10	10	mM
1837	RAPS02A.2	D13	10	mM
1838	RAPS02A.2	D14	10	mM
1839	RAPS02A.2	D15	10	mM
1840	RAPS02A.2	D16	10	mM
1841	RAPS02A.2	D17	10	mM
1842	RAPS02A.2	D18	10	mM
1843	RAPS02A.2	D19	10	mM
1844	RAPS02A.2	D20	10	mM
1845	RAPS02A.2	D21	10	mM
1846	RAPS02A.2	D22	10	mM
1847	RAPS02A.2	D23	10	mM
1848	RAPS02A.2	D24	10	mM
1849	RAPS02A.2	E01	10	mM
1850	RAPS02A.2	E02	10	mM
1851	RAPS02A.2	E03	10	mM
1852	RAPS02A.2	E04	10	mM
1853	RAPS02A.2	E05	10	mM
1854	RAPS02A.2	E06	10	mM
1855	RAPS02A.2	E07	10	mM
1856	RAPS02A.2	E08	10	mM
1857	RAPS02A.2	E09	10	mM
1858	RAPS02A.2	E10	10	mM
1859	RAPS02A.2	E13	10	mM
1860	RAPS02A.2	E14	10	mM
1861	RAPS02A.2	E15	10	mM
1862	RAPS02A.2	E16	10	mM
1863	RAPS02A.2	E17	10	mM
1864	RAPS02A.2	E18	10	mM
1865	RAPS02A.2	E19	10	mM
1866	RAPS02A.2	E20	10	mM
1867	RAPS02A.2	E21	10	mM
1868	RAPS02A.2	E22	10	mM
1869	RAPS02A.2	E23	10	mM
1870	RAPS02A.2	E24	10	mM
1871	RAPS02A.2	F01	10	mM
1872	RAPS02A.2	F02	10	mM
1873	RAPS02A.2	F03	10	mM
1874	RAPS02A.2	F04	10	mM
1875	RAPS02A.2	F05	10	mM
1876	RAPS02A.2	F06	10	mM
1877	RAPS02A.2	F07	10	mM
1878	RAPS02A.2	F08	10	mM
1879	RAPS02A.2	F09	10	mM
1880	RAPS02A.2	F10	10	mM
1881	RAPS02A.2	F13	10	mM
1882	RAPS02A.2	F14	10	mM
1883	RAPS02A.2	F15	10	mM
1884	RAPS02A.2	F16	10	mM
1885	RAPS02A.2	F17	10	mM
1886	RAPS02A.2	F18	10	mM
1887	RAPS02A.2	F19	10	mM
1888	RAPS02A.2	F20	10	mM
1889	RAPS02A.2	F21	10	mM
1890	RAPS02A.2	F22	10	mM
1891	RAPS02A.2	F23	10	mM
1892	RAPS02A.2	F24	10	mM
1893	RAPS02A.2	G01	10	mM
1894	RAPS02A.2	G02	10	mM
1895	RAPS02A.2	G03	10	mM
1896	RAPS02A.2	G04	10	mM
1897	RAPS02A.2	G05	10	mM
1898	RAPS02A.2	G06	10	mM
1899	RAPS02A.2	G07	10	mM
1900	RAPS02A.2	G08	10	mM
1901	RAPS02A.2	G09	10	mM
1902	RAPS02A.2	G10	10	mM
1903	RAPS02A.2	G13	10	mM
1904	RAPS02A.2	G14	10	mM
1905	RAPS02A.2	G15	10	mM
1906	RAPS02A.2	G16	10	mM
1907	RAPS02A.2	G17	10	mM
1908	RAPS02A.2	G18	10	mM
1909	RAPS02A.2	G19	10	mM
1910	RAPS02A.2	G20	10	mM
1911	RAPS02A.2	G21	10	mM
1912	RAPS02A.2	G22	10	mM
1913	RAPS02A.2	G23	10	mM
1914	RAPS02A.2	G24	10	mM
1915	RAPS02A.2	H01	10	mM
1916	RAPS02A.2	H02	10	mM
1917	RAPS02A.2	H03	10	mM
1918	RAPS02A.2	H04	10	mM
1919	RAPS02A.2	H05	10	mM
1920	RAPS02A.2	H06	10	mM
1921	RAPS02A.2	H07	10	mM
1922	RAPS02A.2	H08	10	mM
1923	RAPS02A.2	H09	10	mM
1924	RAPS02A.2	H10	10	mM
1925	RAPS02A.2	H13	10	mM
1926	RAPS02A.2	H14	10	mM
1927	RAPS02A.2	H15	10	mM
1928	RAPS02A.2	H16	10	mM
1929	RAPS02A.2	H17	10	mM
1930	RAPS02A.2	H18	10	mM
1931	RAPS02A.2	H19	10	mM
1932	RAPS02A.2	H20	10	mM
1933	RAPS02A.2	H21	10	mM
1934	RAPS02A.2	H22	10	mM
1935	RAPS02A.2	H23	10	mM
1936	RAPS02A.2	H24	10	mM
1937	RAPS02A.2	I01	10	mM
1938	RAPS02A.2	I02	10	mM
1939	RAPS02A.2	I03	10	mM
1940	RAPS02A.2	I04	10	mM
1941	RAPS02A.2	I05	10	mM
1942	RAPS02A.2	I06	10	mM
1943	RAPS02A.2	I07	10	mM
1944	RAPS02A.2	I08	10	mM
1945	RAPS02A.2	I09	10	mM
1946	RAPS02A.2	I10	10	mM
1947	RAPS02A.2	I13	10	mM
1948	RAPS02A.2	I14	10	mM
1949	RAPS02A.2	I15	10	mM
1950	RAPS02A.2	I16	10	mM
1951	RAPS02A.2	I17	10	mM
1952	RAPS02A.2	I18	10	mM
1953	RAPS02A.2	I19	10	mM
1954	RAPS02A.2	I20	10	mM
1955	RAPS02A.2	I21	10	mM
1956	RAPS02A.2	I22	10	mM
1957	RAPS02A.2	I23	10	mM
1958	RAPS02A.2	I24	10	mM
1959	RAPS02A.2	J01	10	mM
1960	RAPS02A.2	J02	10	mM
1961	RAPS02A.2	J03	10	mM
1962	RAPS02A.2	J04	10	mM
1963	RAPS02A.2	J05	10	mM
1964	RAPS02A.2	J06	10	mM
1965	RAPS02A.2	J07	10	mM
1966	RAPS02A.2	J08	10	mM
1967	RAPS02A.2	J09	10	mM
1968	RAPS02A.2	J10	10	mM
1969	RAPS02A.2	J13	10	mM
1970	RAPS02A.2	J14	10	mM
1971	RAPS02A.2	J15	10	mM
1972	RAPS02A.2	J16	10	mM
1973	RAPS02A.2	J17	10	mM
1974	RAPS02A.2	J18	10	mM
1975	RAPS02A.2	J19	10	mM
1976	RAPS02A.2	J20	10	mM
1977	RAPS02A.2	J21	10	mM
1978	RAPS02A.2	J22	10	mM
1979	RAPS02A.2	J23	10	mM
1980	RAPS02A.2	J24	10	mM
1981	RAPS02A.2	K01	10	mM
1982	RAPS02A.2	K02	10	mM
1983	RAPS02A.2	K03	10	mM
1984	RAPS02A.2	K04	10	mM
1985	RAPS02A.2	K05	10	mM
1986	RAPS02A.2	K06	10	mM
1987	RAPS02A.2	K07	10	mM
1988	RAPS02A.2	K08	10	mM
1989	RAPS02A.2	K09	10	mM
1990	RAPS02A.2	K10	10	mM
1991	RAPS02A.2	K13	10	mM
1992	RAPS02A.2	K14	10	mM
1993	RAPS02A.2	K15	10	mM
1994	RAPS02A.2	K16	10	mM
1995	RAPS02A.2	K17	10	mM
1996	RAPS02A.2	K18	10	mM
1997	RAPS02A.2	K19	10	mM
1998	RAPS02A.2	K20	10	mM
1999	RAPS02A.2	K21	10	mM
[truncated: 12,081 more rows]

## Sheet: part II hits list
Index	Plate_name_384	Address_384	Conc	Conc_unit
85	RAPS01A.1	D21	10	mM
439	RAPS01A.2	D23	10	mM
632	RAPS01A.2	M18	10	mM
641	RAPS01A.2	N03	10	mM
648	RAPS01A.2	N10	10	mM
769	RAPS01A.3	C23	10	mM
853	RAPS01A.3	G19	10	mM
1220	RAPS01A.4	H10	10	mM
1393	RAPS01A.4	P07	10	mM
1512	RAPS02A.1	E18	10	mM
1702	RAPS02A.1	N08	10	mM
2573	RAPS02A.4	E23	10	mM
2622	RAPS02A.4	H04	10	mM
2676	RAPS02A.4	J16	10	mM
2873	RAPS03A.1	C15	10	mM
2899	RAPS03A.1	D19	10	mM
2925	RAPS03A.1	E23	10	mM
2982	RAPS03A.1	H14	10	mM
3162	RAPS03A.1	P18	10	mM
3438	RAPS03A.2	M06	10	mM
3621	RAPS03A.3	E15	10	mM
3703	RAPS03A.3	I07	10	mM
3905	RAPS03A.4	B13	10	mM
4024	RAPS03A.4	G22	10	mM
4071	RAPS03A.4	J01	10	mM
4100	RAPS03A.4	K08	10	mM
4193	RAPS03A.4	O15	10	mM
4300	RAPS04A.1	D10	10	mM
4354	RAPS04A.1	F22	10	mM
4528	RAPS04A.1	N20	10	mM
4663	RAPS04A.2	D23	10	mM
4711	RAPS04A.2	G03	10	mM
4853	RAPS04A.2	M15	10	mM
4872	RAPS04A.2	N10	10	mM
5014	RAPS04A.3	D22	10	mM
5574	RAPS04A.4	N08	10	mM
5628	RAPS04A.4	P20	10	mM
5794	RAPS05A.1	H08	10	mM
5931	RAPS05A.1	N15	10	mM
6038	RAPS05A.2	C10	10	mM
6432	RAPS05A.3	E08	10	mM
6584	RAPS05A.3	L06	10	mM
6726	RAPS05A.4	B18	10	mM
6858	RAPS05A.4	H18	10	mM
6922	RAPS05A.4	K16	10	mM
6942	RAPS05A.4	L14	10	mM
7050	RAPS06A.1	A10	10	mM
7201	RAPS06A.1	H07	10	mM
7443	RAPS06A.2	C07	10	mM
7444	RAPS06A.2	C08	10	mM
7578	RAPS06A.2	I10	10	mM
7913	RAPS06A.3	H17	10	mM
8264	RAPS06A.4	H16	10	mM
8274	RAPS06A.4	I02	10	mM
8763	RAPS07A.1	O07	10	mM
8968	RAPS07A.2	H16	10	mM
9918	RAPS08A.1	C20	10	mM
10134	RAPS08A.1	M16	10	mM
10149	RAPS08A.1	N07	10	mM
10213	RAPS08A.2	A05	10	mM
10244	RAPS08A.2	B16	10	mM
10282	RAPS08A.2	D08	10	mM
10350	RAPS08A.2	G10	10	mM
10470	RAPS08A.2	L22	10	mM
10504	RAPS08A.2	N10	10	mM
10622	RAPS08A.3	C20	10	mM
10984	RAPS08A.4	D06	10	mM
11023	RAPS08A.4	F01	10	mM
11215	RAPS08A.4	N19	10	mM
11270	RAPS09A.1	A06	10	mM
11335	RAPS09A.1	D05	10	mM
11437	RAPS09A.1	H21	10	mM
11576	RAPS09A.1	O04	10	mM
11622	RAPS09A.2	A06	10	mM
11654	RAPS09A.2	B18	10	mM
11678	RAPS09A.2	C20	10	mM
11705	RAPS09A.2	E01	10	mM
11847	RAPS09A.2	K13	10	mM
11861	RAPS09A.2	L03	10	mM
12090	RAPS09A.3	F14	10	mM
12448	RAPS09A.4	F20	10	mM
14026	RAPS10A.4	N14	10	mM

## Sheet: part I & III screening data
FP valures lower than 180(~48% inhibition ) considered as hits, hits are highlighted with light red fill with dark red text
Column 11 is DMSO with protein and RNA probe as control, column 12 is DMSO with RNA probe as blank control
S0203A.1
<>	1	2	3	4	5	6	7	8	9	10	11	12	13	14	15	16	17	18	19	20	21	22	23	24
A	343	339	340	338	343	121	263	335	345	331	334	66	334	326	338	Invalid	303	335	348	374	353	333	343	341
B	334	337	332	217	352	Invalid	339	345	346	348	337	72	341	346	342	327	347	350	337	349	345	341	343	350
C	340	342	346	324	329	338	343	Invalid	336	343	334	66	349	350	352	Invalid	351	330	340	343	353	217	341	347
D	337	335	342	338	353	350	328	340	355	344	343	69	354	339	346	353	344	345	349	284	346	113	350	342
E	343	349	325	341	345	344	318	343	349	342	341	65	344	346	355	326	347	362	346	352	337	352	346	340
F	303	324	335	343	342	340	334	336	342	340	338	69	340	351	347	351	361	310	319	317	352	344	347	348
G	337	350	350	Invalid	351	345	303	342	344	350	339	65	354	352	345	348	347	343	337	340	350	343	340	342
H	339	343	344	334	345	330	344	335	318	303	346	61	347	348	347	342	348	352	367	344	346	340	347	336
I	325	301	345	354	348	351	353	343	356	334	340	61	351	345	344	352	338	244	315	348	346	321	351	344
J	338	335	331	336	351	349	333	344	336	344	340	57	345	348	346	350	351	345	348	351	347	349	343	Invalid
K	338	340	366	345	338	350	313	240	350	369	347	60	333	344	347	205	346	340	341	341	346	345	336	336
L	295	334	310	339	337	344	335	346	343	343	344	69	348	Invalid	338	349	351	352	339	341	Invalid	346	345	311
M	338	229	343	345	345	348	350	340	353	338	340	62	341	336	348	340	342	341	326	344	340	343	342	338
N	351	324	337	345	321	341	334	338	343	316	340	62	346	325	345	353	329	354	Invalid	351	336	348	340	343
O	336	325	350	348	342	344	348	343	349	346	340	66	345	343	342	339	342	347	347	352	345	342	347	335
P	352	335	345	282	336	340	337	355	344	316	340	58	337	339	341	332	340	349	346	346	343	268	349	343
S0203A.2
<>	1	2	3	4	5	6	7	8	9	10	11	12	13	14	15	16	17	18	19	20	21	22	23	24
A	328	326	318	327	320	327	323	319	306	323	321	40	299	325	321	327	328	325	Invalid	333	327	327	323	322
B	324	323	312	Invalid	301	317	324	323	Invalid	323	325	39	323	306	327	326	317	233	326	328	329	335	334	321
C	318	322	320	318	323	325	316	319	315	317	319	48	327	327	325	327	323	306	266	327	326	332	331	322
D	Invalid	323	321	252	323	242	327	Invalid	322	318	321	34	329	329	326	275	335	308	328	327	324	326	321	339
E	318	317	321	322	132	330	295	321	316	325	318	43	321	330	327	324	317	328	330	325	331	325	322	305
F	335	229	Invalid	332	325	326	329	297	324	316	328	42	317	319	334	323	332	323	297	325	299	322	324	332
G	322	321	331	Invalid	327	322	312	318	324	326	323	46	321	324	320	319	324	339	333	328	326	328	324	307
H	323	328	318	325	322	323	319	314	315	319	323	38	326	323	310	307	329	333	338	230	312	325	319	328
I	316	314	319	250	321	335	327	325	321	318	324	34	327	320	318	322	302	326	327	293	329	326	323	252
J	317	322	323	318	318	320	325	325	306	303	320	44	330	332	328	327	328	334	324	313	315	330	317	321
K	320	318	289	315	325	322	249	321	Invalid	318	321	45	331	299	318	322	335	313	327	321	327	321	326	319
L	317	320	315	322	297	320	330	318	324	318	326	40	343	324	341	331	334	320	320	317	328	321	319	289
M	318	326	309	328	324	322	313	324	333	323	324	46	322	326	327	Invalid	327	326	Invalid	331	317	349	318	320
N	343	319	Invalid	327	323	307	318	317	309	317	318	48	324	319	318	Invalid	337	318	325	326	339	322	271	320
O	318	319	325	324	313	320	330	322	329	318	329	40	318	319	319	321	326	319	325	335	307	272	324	330
P	310	315	321	291	323	328	315	324	318	314	320	42	320	323	323	319	314	340	331	323	324	322	292	316
S0203A.3
<>	1	2	3	4	5	6	7	8	9	10	11	12	13	14	15	16	17	18	19	20	21	22	23	24
A	323	319	324	314	318	326	318	320	319	320	316	52	313	325	326	318	331	324	325	320	320	255	291	321
B	304	321	314	330	322	327	317	313	340	322	329	48	305	329	318	318	336	322	324	325	323	326	320	324
C	317	319	317	345	321	321	278	322	309	320	319	41	320	320	287	322	328	333	307	320	321	313	324	198
D	344	318	311	325	323	323	286	321	318	323	325	41	323	328	332	329	320	332	326	322	312	326	320	354
E	323	323	317	329	327	324	319	315	326	329	321	40	Invalid	323	325	Invalid	328	336	331	329	319	317	322	329
F	325	319	320	324	326	331	325	326	321	304	323	45	Invalid	328	326	328	Invalid	329	327	334	321	326	317	335
G	325	325	325	327	228	327	318	330	240	323	323	47	312	317	320	320	330	326	331	323	320	323	325	326
H	321	320	318	327	330	325	337	322	312	334	324	44	330	333	322	325	326	337	327	334	327	334	141	327
I	322	323	317	320	329	330	319	330	327	343	323	40	323	325	329	340	328	324	305	317	338	319	319	319
J	317	306	320	327	325	326	323	272	Invalid	326	320	46	Invalid	320	321	326	324	327	322	327	320	327	321	298
K	321	319	322	317	316	321	324	320	326	322	323	40	324	317	334	330	325	327	325	325	280	327	296	325
L	326	316	320	318	323	324	323	321	321	319	316	40	338	329	319	322	330	336	322	321	326	Invalid	324	307
M	319	329	325	Invalid	306	320	345	327	318	321	315	37	320	327	324	323	334	330	326	325	321	318	324	325
N	323	316	316	307	Invalid	326	332	317	327	321	322	48	323	321	320	324	325	325	321	324	323	329	326	321
O	290	315	318	325	322	327	325	293	Invalid	Invalid	316	32	322	331	334	297	323	320	316	322	322	324	327	321
P	315	324	320	317	320	319	315	325	341	323	312	37	319	326	324	295	323	321	321	326	325	324	325	330
S0203A.4
<>	1	2	3	4	5	6	7	8	9	10	11	12	13	14	15	16	17	18	19	20	21	22	23	24
A	327	316	321	324	321	328	323	321	323	320	315	38	315	309	321	324	321	299	326	318	316	317	312	313
B	324	297	328	324	291	321	323	324	326	318	315	48	327	323	321	311	334	327	317	326	319	329	318	Invalid
C	317	302	320	312	331	347	348	324	321	319	320	37	318	315	326	321	322	306	336	Invalid	319	322	318	326
D	324	323	312	322	320	283	310	320	311	318	320	49	321	Invalid	319	306	332	267	330	314	316	324	323	319
E	327	311	334	326	326	Invalid	324	331	327	322	320	42	324	318	328	314	326	317	318	310	317	324	326	330
F	320	311	319	325	319	288	277	328	324	313	321	46	347	333	329	328	334	331	325	333	324	336	330	Invalid
G	317	Invalid	324	322	330	329	Invalid	320	323	Invalid	325	40	323	326	325	293	358	325	324	316	325	305	326	327
H	319	319	322	327	321	320	321	326	323	319	321	41	329	299	324	317	325	337	336	327	316	324	322	321
I	316	321	321	320	324	315	320	319	326	Invalid	318	44	318	326	328	299	322	323	328	322	320	329	328	301
J	320	317	302	328	327	323	329	151	327	321	319	35	321	312	326	318	322	324	326	332	307	323	317	315
K	319	320	335	332	335	328	322	322	358	327	328	35	296	329	323	326	Invalid	295	325	326	306	249	327	322
L	324	325	319	323	328	278	314	326	318	71	321	32	331	324	317	327	330	319	325	325	309	325	318	313
M	318	322	325	330	318	316	320	243	322	325	328	31	325	326	324	237	322	314	316	351	322	322	325	325
N	318	325	326	314	322	314	321	316	358	Invalid	318	37	327	321	324	324	323	174	320	300	309	292	315	319
O	326	340	330	331	328	318	328	314	322	330	321	35	334	320	321	322	308	323	329	327	326	324	324	319
P	330	314	322	319	309	162	320	324	309	328	322	36	320	346	320	317	323	317	322	Invalid	328	329	334	324
SI0009C.1
<>	1	2	3	4	5	6	7	8	9	10	11	12	13	14	15	16	17	18	19	20	21	22	23	24
A	309	301	Invalid	306	305	310	307	Invalid	300	300	289	36	317	324	319	315	334	320	328	321	304	321	318	314
B	318	297	Invalid	300	295	Invalid	298	305	293	303	291	40	324	321	297	319	323	300	318	Invalid	317	323	315	321
C	312	316	319	318	315	320	310	278	320	322	175	38	Invalid	321	323	307	324	300	321	326	323	320	Invalid	319
D	292	325	Invalid	318	314	320	Invalid	320	318	Invalid	313	40	293	321	290	312	323	308	328	188	308	318	296	327
E	318	318	322	317	326	314	319	272	322	297	326	40	317	312	314	318	315	317	317	315	312	316	329	257
F	297	319	325	317	Invalid	318	Invalid	315	322	324	314	48	310	318	Invalid	312	313	318	317	299	322	311	244	313
G	316	321	317	317	326	304	313	286	322	318	318	35	325	309	321	331	318	Invalid	316	317	325	318	322	314
H	319	314	Invalid	319	Invalid	317	Invalid	Invalid	324	327	319	37	323	329	Invalid	323	308	324	332	315	329	324	328	318
I	Invalid	319	318	317	320	315	321	313	330	317	314	42	284	318	322	304	316	321	319	322	316	331	324	323
J	Invalid	319	Invalid	321	318	320	321	321	323	304	320	33	322	320	272	324	305	330	313	108	327	313	320	320
K	320	318	321	323	319	317	317	Invalid	315	328	322	35	325	324	326	319	337	326	323	307	319	317	322	307
L	315	316	Invalid	326	324	322	318	321	322	319	322	45	309	316	326	281	281	320	329	323	313	236	328	324
M	320	320	315	318	318	321	323	326	322	326	323	39	318	313	325	327	317	323	323	322	319	326	320	322
N	310	318	310	326	Invalid	319	318	317	322	320	312	33	Invalid	325	319	327	323	314	321	284	282	320	272	316
O	315	311	320	319	321	Invalid	323	322	318	315	309	49	314	323	320	321	298	316	321	317	316	316	308	304
P	309	310	Invalid	321	Invalid	280	325	320	Invalid	320	317	36	Invalid	319	317	Invalid	308	323	320	316	313	Invalid	323	319
SI0009C.2
<>	1	2	3	4	5	6	7	8	9	10	11	12	13	14	15	16	17	18	19	20	21	22	23	24
A	317	307	293	313	315	295	309	310	316	311	310	32	301	307	298	312	302	306	305	311	305	309	308	306
B	298	313	311	310	311	308	309	318	307	320	307	40	310	314	309	309	293	313	299	319	312	311	316	315
C	309	307	302	317	307	317	312	308	309	309	310	40	305	303	311	318	316	313	307	308	308	312	318	300
D	307	307	311	315	316	313	309	314	313	310	316	39	309	310	314	312	311	314	262	312	313	300	313	316
E	300	230	302	312	312	305	310	310	308	313	315	37	311	307	312	321	309	310	315	315	318	306	317	314
F	312	308	305	311	277	312	310	310	297	314	318	39	307	320	318	316	316	316	313	313	289	271	308	309
G	259	310	310	302	316	315	313	295	307	315	313	44	308	312	304	311	310	313	312	320	313	302	314	311
H	293	313	307	314	196	313	302	312	309	314	317	41	317	314	314	312	317	313	315	323	307	314	314	312
I	275	235	315	308	316	310	314	308	312	309	308	37	316	315	309	309	305	311	312	310	307	308	314	310
J	305	317	311	311	314	304	305	321	314	313	310	34	311	311	312	309	289	317	307	321	309	312	318	318
K	300	233	319	311	311	310	312	314	315	317	311	42	311	318	275	305	293	311	308	308	318	315	309	311
L	309	308	312	315	252	307	316	316	317	314	312	41	311	319	321	315	317	310	316	318	316	315	316	314
M	308	308	315	310	311	120	320	328	290	316	311	36	316	311	312	314	311	315	305	316	317	313	317	311
N	309	310	313	305	312	310	305	313	311	319	305	31	314	306	315	315	285	291	314	311	314	316	315	316
O	279	303	310	309	316	312	312	315	316	313	314	31	309	312	314	310	310	309	309	312	318	308	315	319
P	309	309	303	288	306	298	300	313	306	318	310	31	316	311	310	309	310	314	313	308	312	312	310	317
SI0009C.3
<>	1	2	3	4	5	6	7	8	9	10	11	12	13	14	15	16	17	18	19	20	21	22	23	24
A	305	307	Invalid	43	308	291	298	307	296	273	165	40	292	308	304	324	306	306	305	Invalid	310	Invalid	307	300
B	306	289	308	311	304	304	254	305	300	274	174	43	285	312	320	110	305	Invalid	305	304	308	302	311	292
C	291	50	Invalid	301	307	Invalid	311	314	306	295	292	40	299	290	305	253	310	306	308	310	305	310	310	307
D	300	301	294	294	312	81	312	307	308	124	301	42	303	304	304	300	Invalid	312	310	300	314	305	318	306
E	303	310	309	309	310	312	310	301	295	309	292	35	284	310	311	305	315	311	310	Invalid	317	295	308	Invalid
F	Invalid	94	308	309	Invalid	287	304	304	310	306	239	33	295	310	Invalid	305	224	306	310	308	304	310	321	Invalid
G	304	308	306	309	303	308	306	235	303	40	309	37	290	309	314	298	305	Invalid	305	Invalid	314	Invalid	310	305
H	277	301	308	304	315	298	310	296	291	303	285	39	304	303	305	Invalid	Invalid	310	308	308	309	312	Invalid	284
I	299	257	304	311	311	305	302	307	306	307	241	32	306	305	307	310	313	309	308	302	305	Invalid	313	Invalid
J	Invalid	289	306	311	313	304	Invalid	Invalid	299	312	296	29	Invalid	310	311	162	311	311	308	297	325	309	296	307
K	301	303	309	313	308	308	309	311	302	307	285	36	304	304	303	306	309	305	309	300	303	Invalid	307	290
L	292	303	249	309	310	Invalid	319	311	89	303	277	27	310	305	309	207	305	307	305	300	327	313	312	299
M	307	254	309	312	289	301	305	309	303	316	196	30	303	309	306	316	307	311	303	311	305	Invalid	313	296
N	Invalid	291	303	306	309	300	315	295	98	304	173	42	304	298	305	315	311	Invalid	Invalid	311	314	271	312	286
O	301	308	313	309	301	311	306	309	307	267	267	34	307	307	303	316	309	Invalid	303	305	309	Invalid	309	297
P	122	297	312	305	303	291	298	299	309	281	106	38	308	304	305	309	314	221	303	328	274	288	313	109
SI0009C.4
<>	1	2	3	4	5	6	7	8	9	10	11	12	13	14	15	16	17	18	19	20	21	22	23	24
A	305	283	309	279	307	280	305	312	305	312	303	41	302	307	291	308	304	297	304	Invalid	312	Invalid	245	307
B	318	307	299	Invalid	Invalid	308	310	314	308	308	314	38	311	311	308	304	299	309	307	310	310	307	310	281
C	294	289	297	303	305	Invalid	313	313	309	309	305	41	297	307	315	313	312	308	266	309	314	313	308	301
D	300	302	280	Invalid	277	313	291	306	310	Invalid	308	43	306	276	315	301	307	Invalid	315	309	303	309	310	304
E	306	Invalid	307	255	311	315	309	303	300	312	308	38	Invalid	305	311	290	312	306	316	306	311	307	Invalid	Invalid
F	297	304	Invalid	307	306	314	285	307	305	311	310	41	308	Invalid	313	304	307	310	310	316	309	296	309	306
G	281	Invalid	306	293	312	308	262	298	288	310	311	41	303	307	Invalid	309	275	312	314	308	311	296	300	294
H	293	296	306	Invalid	314	310	305	310	308	307	310	40	315	295	314	Invalid	312	314	306	314	307	310	308	307
I	307	Invalid	314	309	299	311	313	310	285	308	309	40	309	308	304	310	Invalid	306	221	307	299	298	308	313
J	283	330	279	309	305	303	312	308	297	307	310	35	311	307	312	305	311	309	315	310	307	314	314	298
K	300	313	309	311	310	308	309	310	303	292	306	40	310	308	297	309	315	310	309	309	313	310	310	310
L	306	Invalid	297	Invalid	301	303	301	304	310	312	312	32	314	Invalid	306	295	314	314	Invalid	317	311	310	314	310
M	287	267	307	305	284	313	307	313	310	Invalid	309	40	299	308	320	309	318	312	307	315	304	315	307	242
N	306	Invalid	293	307	308	306	309	303	303	311	313	47	305	298	311	270	Invalid	308	315	312	313	303	309	305
O	299	286	305	310	313	309	302	308	308	312	307	45	310	308	312	306	294	307	307	311	287	Invalid	310	273
P	280	Invalid	306	303	311	300	302	296	296	295	Invalid	27	312	297	310	280	313	304	307	300	313	312	306	301
SI0010A.1
<>	1	2	3	4	5	6	7	8	9	10	11	12	13	14	15	16	17	18	19	20	21	22	23	24
A	203	302	263	302	284	300	212	236	Invalid	Invalid	301	35	Invalid	287	Invalid	301	Invalid	299	300	307	304	289	310	300
B	305	274	299	Invalid	Invalid	307	298	299	309	304	309	42	306	309	305	310	Invalid	306	299	308	298	303	311	297
C	Invalid	288	252	249	286	261	304	300	208	Invalid	304	41	291	304	307	308	Invalid	304	305	302	291	305	310	305
D	307	301	311	309	272	301	301	305	310	307	309	44	308	309	307	310	316	311	299	308	306	312	306	305
E	256	242	307	301	Invalid	248	Invalid	307	301	Invalid	312	39	Invalid	300	311	305	Invalid	305	304	309	306	306	313	296
F	301	201	Invalid	300	Invalid	307	308	307	310	309	312	36	303	309	312	311	307	307	310	313	312	310	310	302
G	288	267	Invalid	309	Invalid	305	270	306	308	Invalid	307	35	308	307	313	262	309	304	313	305	310	307	214	Invalid
H	309	289	Invalid	309	285	315	304	309	308	299	312	34	304	314	308	310	303	311	311	314	309	312	308	306
I	Invalid	289	296	272	305	263	Invalid	309	308	255	310	36	Invalid	313	288	298	308	295	308	304	285	309	291	253
J	285	305	276	307	Invalid	312	310	305	300	304	312	32	318	313	Invalid	314	307	312	306	320	318	307	311	310
K	243	287	298	307	Invalid	300	306	303	296	Invalid	306	37	Invalid	309	Invalid	310	308	324	304	309	310	306	294	219
L	305	275	Invalid	305	309	308	307	308	311	303	307	42	306	309	Invalid	308	305	310	305	316	300	315	310	289
M	283	296	300	302	308	304	312	306	302	276	308	43	303	311	265	309	306	306	310	308	313	316	293	306
N	Invalid	296	Invalid	304	308	308	307	307	307	308	307	39	306	306	Invalid	309	307	304	308	314	301	313	311	314
O	296	296	301	289	309	119	301	Invalid	309	266	307	39	Invalid	307	296	304	305	307	311	314	311	304	309	Invalid
P	Invalid	213	Invalid	301	304	296	296	298	308	299	303	34	305	303	Invalid	306	283	314	306	311	311	313	256	313
SI0010A.2
<>	1	2	3	4	5	6	7	8	9	10	11	12	13	14	15	16	17	18	19	20	21	22	23	24
A	312	314	321	325	131	322	311	325	321	321	296	39	311	315	309	Invalid	287	278	309	Invalid	322	298	324	309
B	318	314	320	323	322	323	313	319	319	323	227	53	314	316	171	326	317	286	322	315	320	303	319	280
C	317	313	322	323	324	321	320	129	328	308	245	41	318	310	324	295	323	267	320	Invalid	319	325	321	312
D	Invalid	325	324	325	329	314	321	325	330	286	288	47	325	271	324	328	322	321	327	324	321	313	317	318
E	296	324	Invalid	307	108	321	322	317	323	320	312	38	322	329	321	Invalid	307	299	302	309	327	326	325	Invalid
F	296	315	316	295	326	314	321	263	327	322	280	32	327	330	327	321	312	328	328	294	327	327	327	321
G	Invalid	324	313	323	327	321	Invalid	318	324	323	314	53	292	328	320	294	321	318	325	Invalid	319	317	320	Invalid
H	320	321	322	322	325	324	327	317	Invalid	250	291	31	324	316	319	328	326	324	321	324	320	318	321	320
I	316	307	325	320	319	324	324	323	237	319	283	43	320	324	323	321	333	325	319	Invalid	322	311	323	319
J	Invalid	329	318	309	318	322	316	323	Invalid	320	205	36	328	312	323	280	325	319	319	324	327	314	327	318
K	314	308	321	317	323	310	293	327	324	331	222	34	329	320	334	Invalid	320	318	326	Invalid	307	Invalid	329	317
L	296	320	313	328	314	301	307	324	Invalid	324	191	43	274	329	315	328	324	321	329	322	323	323	321	318
M	312	315	314	316	326	322	326	323	330	329	218	33	325	Invalid	321	293	326	Invalid	322	Invalid	324	325	323	317
N	307	313	324	325	324	319	324	328	322	312	235	31	320	322	318	259	327	303	322	320	323	322	323	294
O	316	312	320	Invalid	325	321	320	327	318	320	240	31	321	290	313	284	324	325	323	Invalid	322	Invalid	308	316
P	Invalid	319	328	300	273	318	325	319	322	322	236	38	316	303	328	319	319	320	323	323	318	325	321	319
SI0010A.3
<>	1	2	3	4	5	6	7	8	9	10	11	12	13	14	15	16	17	18	19	20	21	22	23	24
A	317	320	312	319	318	317	315	314	316	317	103	37	321	320	300	313	319	Invalid	305	318	318	315	314	307
B	316	318	321	294	277	275	322	323	316	315	98	41	320	321	314	323	318	303	317	323	314	241	323	315
C	316	279	324	319	325	321	319	321	324	316	120	39	321	317	323	Invalid	Invalid	299	312	Invalid	302	318	327	Invalid
D	285	318	321	297	298	321	276	322	318	318	112	40	324	316	316	316	320	321	321	320	325	321	334	317
E	204	276	330	320	321	314	324	318	330	304	86	35	317	324	312	299	296	310	310	314	291	Invalid	324	319
F	267	314	320	307	Invalid	321	311	323	324	317	145	41	303	325	323	326	323	318	327	317	322	Invalid	312	313
G	313	321	320	327	321	324	317	317	320	321	258	39	321	321	332	279	312	312	236	295	266	319	330	311
H	278	320	312	319	329	322	324	320	323	319	281	41	320	326	326	327	330	311	314	322	324	323	331	311
I	316	297	322	320	324	323	323	319	326	318	187	31	320	319	317	302	312	310	320	312	323	324	321	306
J	297	324	271	305	327	320	321	326	321	323	169	36	319	324	325	Invalid	320	313	313	305	325	Invalid	326	316
K	290	328	316	303	324	324	329	328	323	328	180	35	325	325	332	271	317	293	Invalid	318	316	324	322	325
L	309	319	279	320	317	325	320	323	320	319	147	35	321	322	324	257	322	323	328	323	322	319	325	312
M	319	320	320	323	321	320	323	322	321	321	234	30	328	326	321	324	321	314	Invalid	310	322	317	326	317
N	322	323	313	312	Invalid	325	321	318	320	321	148	32	270	319	321	308	324	321	324	334	323	325	330	319
O	Invalid	310	290	324	323	325	320	322	326	319	126	34	322	313	338	321	280	315	313	303	320	300	322	321
P	320	311	314	314	313	316	322	316	319	310	152	28	324	323	236	316	328	322	319	329	328	297	321	318
SI0010A.4
<>	1	2	3	4	5	6	7	8	9	10	11	12	13	14	15	16	17	18	19	20	21	22	23	24
A	327	326	330	325	333	327	321	311	286	310	317	43	325	316	318	312	230	302	323	322	321	321	321	323
B	325	322	324	323	320	322	310	309	Invalid	321	321	41	320	324	318	323	318	322	324	307	318	325	324	316
C	320	324	323	325	327	321	320	330	300	325	320	39	326	318	313	319	316	322	259	314	319	318	327	322
D	Invalid	Invalid	326	325	327	314	320	326	324	330	316	46	321	324	314	257	291	324	318	320	321	319	323	322
E	329	330	327	325	322	325	312	326	295	320	316	38	325	323	329	322	304	319	323	Invalid	321	326	225	325
F	321	225	326	312	324	320	325	317	Invalid	326	319	46	322	323	324	325	326	Invalid	325	325	325	325	327	321
G	321	325	327	330	327	322	313	319	304	325	315	43	322	317	321	326	317	320	323	312	322	305	222	322
H	325	245	326	311	324	314	322	320	321	321	318	34	Invalid	321	323	328	327	327	326	325	325	322	326	329
I	322	327	325	322	329	300	326	326	313	324	315	36	329	325	315	323	322	327	330	305	327	291	321	314
J	322	317	321	314	320	327	323	319	Invalid	317	310	42	Invalid	328	324	324	326	319	322	327	327	323	321	327
K	323	328	320	323	326	312	323	329	299	324	277	31	328	323	Invalid	327	322	320	320	319	329	321	313	326
L	322	326	325	315	326	293	312	326	Invalid	313	299	34	324	314	322	323	324	325	327	331	330	329	320	329
M	321	316	325	327	325	324	Invalid	320	280	316	294	35	324	324	Invalid	321	326	325	324	311	329	320	266	325
N	318	325	319	319	313	307	Invalid	319	293	328	291	44	323	322	322	328	321	308	330	329	330	322	326	328
O	319	324	322	327	323	324	317	317	319	314	270	31	322	314	323	322	326	321	325	324	330	321	307	321
P	320	321	Invalid	316	191	319	Invalid	315	Invalid	320	144	36	321	303	320	312	316	324	326	328	320	293	322	324
SI0011A.1
<>	1	2	3	4	5	6	7	8	9	10	11	12	13	14	15	16	17	18	19	20	21	22	23	24
A	Invalid	329	324	313	277	319	306	317	310	295	120	37	287	293	312	310	287	321	290	315	298	313	305	319
B	327	332	310	324	325	326	316	323	295	307	203	39	324	Invalid	315	319	321	326	310	328	314	322	316	322
C	Invalid	320	Invalid	323	277	319	311	319	326	324	313	28	279	324	309	319	Invalid	315	303	324	292	314	305	322
D	320	321	321	320	Invalid	322	304	318	320	321	321	37	318	320	318	324	332	323	315	316	Invalid	313	320	319
E	247	321	324	323	324	311	318	323	305	322	322	39	324	323	326	325	Invalid	301	326	326	298	319	300	327
F	311	318	328	321	316	316	315	319	319	317	321	38	324	332	320	322	323	320	318	328	314	308	320	248
G	324	322	325	322	318	319	285	320	318	48	324	41	Invalid	324	306	319	Invalid	325	319	321	299	320	320	320
H	307	324	323	323	320	321	293	321	316	328	321	31	320	321	319	320	324	323	318	322	325	321	321	318
I	307	323	318	323	312	317	296	322	309	319	327	40	317	324	286	320	325	323	316	324	300	319	322	320
J	322	286	329	327	319	320	301	325	321	324	321	39	322	318	321	326	322	323	321	324	325	310	323	318
K	286	331	324	325	295	321	310	323	301	325	318	43	312	326	310	328	319	326	323	320	323	314	313	325
L	317	320	319	323	320	318	304	321	326	321	310	46	319	321	316	326	323	320	215	322	337	325	325	320
M	325	319	314	325	297	325	319	325	318	319	323	43	311	324	272	326	317	325	324	335	325	319	320	329
N	307	317	318	323	317	317	307	316	322	320	322	35	322	326	324	325	329	321	304	326	Invalid	326	325	320
O	310	322	315	321	298	319	272	318	314	321	299	43	229	325	319	314	280	327	328	325	313	322	323	315
P	325	321	315	324	313	312	303	319	327	296	309	26	317	318	326	321	307	323	313	301	335	230	321	313
SI0011A.2
<>	1	2	3	4	5	6	7	8	9	10	11	12	13	14	15	16	17	18	19	20	21	22	23	24
A	306	315	317	299	322	309	319	317	316	321	276	39	301	307	319	320	315	319	319	294	317	317	321	290
B	317	326	326	314	324	320	315	314	319	301	226	40	320	302	319	317	323	202	321	318	107	319	318	310
C	317	315	319	320	325	318	318	323	326	320	278	46	302	321	313	317	319	321	319	318	314	320	314	301
D	324	321	316	319	324	313	318	317	328	306	265	37	326	315	318	322	321	222	321	325	313	319	319	323
E	315	320	319	320	323	319	319	318	321	281	308	34	315	309	322	284	312	318	315	321	132	318	326	282
F	215	318	316	Invalid	319	319	303	309	321	303	282	40	316	324	318	294	322	239	Invalid	294	317	324	326	313
G	315	318	320	324	311	304	Invalid	324	305	Invalid	299	41	318	278	315	323	298	316	323	326	317	320	324	312
H	318	325	318	322	325	315	325	313	323	311	304	39	322	315	318	317	318	314	318	316	299	290	320	320
I	315	319	320	303	322	310	324	323	303	318	273	39	313	206	322	320	319	325	322	299	320	284	320	302
J	318	315	322	315	316	316	320	318	327	326	307	28	322	Invalid	323	Invalid	308	313	322	323	328	310	326	322
K	288	313	309	324	320	299	324	312	315	323	291	38	323	311	318	319	320	323	326	323	321	285	321	313
L	299	324	278	321	323	323	316	322	320	323	292	39	320	299	321	318	323	319	324	320	324	310	327	Invalid
M	316	327	319	317	317	296	320	316	315	324	318	36	314	322	320	328	322	309	326	319	322	307	324	298
N	317	278	315	313	320	321	318	294	321	318	305	41	323	291	321	Invalid	317	322	326	326	337	321	322	317
O	311	302	323	291	322	293	322	320	327	315	294	34	314	326	318	309	49	320	319	318	323	302	327	302
P	314	316	319	311	317	316	206	309	321	270	310	26	324	303	320	313	323	322	322	326	325	328	309	326
SI0011A.3
<>	1	2	3	4	5	6	7	8	9	10	11	12	13	14	15	16	17	18	19	20	21	22	23	24
A	306	303	Invalid	322	317	320	314	317	317	313	113	43	316	317	313	317	321	299	324	324	323	314	317	317
B	314	321	320	319	Invalid	329	319	326	282	320	100	39	288	278	319	311	295	321	312	315	304	320	320	Invalid
C	314	317	301	328	313	318	317	326	320	327	156	34	317	325	320	310	323	311	312	330	318	308	318	308
D	237	313	315	320	280	320	321	322	306	320	250	44	315	320	222	326	250	316	278	321	325	312	321	319
E	307	311	327	319	325	325	285	325	307	Invalid	103	37	305	326	325	320	322	319	Invalid	317	320	326	320	321
F	278	321	324	321	278	298	321	319	290	315	136	38	318	Invalid	302	314	310	60	317	316	320	324	342	Invalid
G	278	317	319	323	315	329	246	325	313	337	118	41	318	320	323	328	326	325	323	318	326	322	319	318
H	280	323	319	322	306	317	317	322	311	321	236	40	310	313	318	324	321	327	319	291	324	317	317	321
I	302	322	312	306	323	275	329	325	305	320	153	44	Invalid	315	323	319	328	274	322	319	325	320	324	325
J	273	322	319	323	285	268	318	321	320	327	188	34	316	299	310	331	327	325	319	283	325	320	323	313
K	300	319	328	254	321	316	307	324	298	72	231	42	317	325	324	326	324	321	319	313	316	321	322	318
L	308	326	324	321	303	311	319	319	Invalid	326	279	40	269	322	281	325	310	323	323	321	320	338	326	323
M	269	317	325	Invalid	Invalid	326	318	319	327	61	258	41	316	317	Invalid	316	321	300	322	317	321	317	313	294
N	304	318	315	328	322	325	321	321	284	310	266	38	269	319	311	320	319	314	190	328	320	316	310	329
O	187	314	316	322	Invalid	304	316	321	324	113	308	36	320	305	321	290	322	274	315	312	321	Invalid	58	313
P	284	315	314	319	321	311	299	317	Invalid	318	159	25	318	317	297	319	303	314	320	310	325	326	321	289
SI0011A.4
<>	1	2	3	4	5	6	7	8	9	10	11	12	13	14	15	16	17	18	19	20	21	22	23	24
A	315	322	237	324	316	317	319	324	326	319	296	40	322	329	307	310	325	321	322	320	317	314	285	319
B	315	329	323	282	316	323	320	276	320	319	313	44	324	329	320	323	327	313	325	315	321	315	314	307
C	317	322	319	322	321	323	Invalid	322	326	319	292	43	323	316	Invalid	294	320	323	317	319	321	321	316	314
D	323	321	325	292	316	322	323	319	322	319	274	37	316	327	320	320	323	313	321	317	314	314	320	322
E	322	324	321	325	319	326	326	321	321	Invalid	278	43	166	316	322	322	321	325	320	324	318	317	321	318
F	311	323	284	291	317	270	319	285	320	324	242	37	327	323	323	289	325	284	326	318	323	318	272	322
G	312	319	323	325	Invalid	323	Invalid	322	325	332	283	44	274	Invalid	318	Invalid	Invalid	325	325	319	322	314	325	317
H	313	314	319	324	323	323	317	320	325	322	254	35	315	320	318	327	326	Invalid	316	316	320	316	321	320
I	318	321	323	320	321	319	321	322	Invalid	Invalid	203	43	319	324	Invalid	325	319	312	305	317	323	324	315	308
J	311	Invalid	312	322	321	322	308	324	318	322	288	35	324	326	323	342	318	323	317	320	327	320	321	299
K	312	323	317	331	318	319	321	323	320	318	192	37	319	331	324	317	Invalid	327	315	324	328	321	Invalid	326
L	316	Invalid	317	321	304	318	Invalid	288	327	324	232	31	332	315	320	326	261	319	308	292	320	317	324	322
M	311	325	321	335	322	324	321	Invalid	335	326	249	33	Invalid	298	319	320	322	320	322	326	319	323	318	314
N	308	243	314	319	321	302	320	320	322	323	204	34	318	322	325	311	318	317	316	323	320	319	317	319
O	306	322	318	Invalid	321	316	325	320	317	324	179	28	318	324	Invalid	320	319	321	325	315	317	316	318	324
P	311	Invalid	322	283	315	314	316	324	324	319	261	27	317	317	325	301	325	Invalid	326	317	321	315	311	317
SI0012A.1
<>	1	2	3	4	5	6	7	8	9	10	11	12	13	14	15	16	17	18	19	20	21	22	23	24
A	310	313	317	325	315	320	315	307	314	310	123	41	318	314	313	271	308	291	99	197	194	316	289	313
B	324	318	316	318	325	322	282	318	254	315	226	47	323	Invalid	317	321	319	315	318	204	316	317	316	Invalid
C	320	314	314	316	311	318	308	326	319	255	302	47	325	322	320	314	318	313	314	259	322	318	316	316
D	315	328	323	318	319	319	306	321	325	326	306	38	320	323	326	316	304	324	322	Invalid	314	318	321	321
E	323	314	325	322	324	321	322	322	321	327	310	35	324	319	319	320	321	303	325	278	313	303	265	323
F	318	317	323	318	322	323	192	322	Invalid	207	305	37	324	320	322	314	329	318	321	229	314	294	316	308
G	319	315	328	316	324	328	323	325	Invalid	313	222	41	294	314	321	315	319	300	322	Invalid	317	306	314	303
H	284	319	318	324	314	315	315	326	321	321	246	31	327	317	321	244	283	Invalid	Invalid	305	314	293	318	315
I	313	313	316	314	319	200	309	322	323	319	281	40	320	318	324	321	319	301	322	253	316	299	266	264
J	302	322	324	317	321	319	273	328	320	322	201	37	309	Invalid	291	Invalid	324	226	316	318	319	316	318	285
K	308	318	315	317	321	320	324	327	327	324	243	43	327	325	326	309	320	318	324	Invalid	319	310	315	309
L	319	320	Invalid	317	322	313	317	321	320	323	215	37	320	317	325	318	319	227	323	319	310	Invalid	323	319
M	289	316	317	Invalid	324	Invalid	326	327	316	321	167	33	321	320	321	305	313	318	262	246	325	320	311	Invalid
N	252	313	318	314	317	317	262	318	320	245	166	29	314	Invalid	316	322	319	279	325	318	314	316	314	313
O	300	321	322	314	317	325	315	320	318	314	70	36	318	309	266	320	320	312	318	Invalid	313	324	320	231
P	298	319	323	318	337	319	287	320	305	Invalid	71	31	320	315	320	316	313	Invalid	320	283	318	313	319	311
SI0012A.2
<>	1	2	3	4	5	6	7	8	9	10	11	12	13	14	15	16	17	18	19	20	21	22	23	24
A	321	Invalid	288	244	322	311	317	257	298	322	137	47	176	290	318	315	314	308	316	312	325	318	313	298
B	317	291	319	278	332	321	319	318	322	319	74	44	321	315	319	Invalid	285	276	Invalid	315	264	324	297	308
C	317	319	324	321	274	316	325	Invalid	317	313	182	40	317	300	224	321	325	291	303	323	318	320	266	324
D	316	Invalid	319	308	320	318	319	320	319	321	153	39	317	320	272	321	318	287	318	319	320	307	319	316
E	302	321	319	325	287	323	323	324	255	317	290	42	306	321	322	320	320	302	324	322	324	322	243	315
F	311	256	319	325	328	318	319	317	322	324	259	41	327	318	277	323	304	318	305	50	324	318	243	321
G	Invalid	Invalid	320	319	326	326	281	322	309	Invalid	159	36	265	318	Invalid	266	326	306	305	324	323	309	244	317
H	318	Invalid	322	323	289	326	326	317	296	322	159	41	Invalid	317	268	319	321	319	318	320	304	320	245	310
I	74	330	319	319	Invalid	320	303	321	323	318	143	33	273	322	319	315	319	325	323	318	279	279	320	316
J	316	307	301	317	284	317	310	320	325	320	164	37	319	322	49	314	310	323	263	322	325	Invalid	317	328
K	202	Invalid	326	326	328	Invalid	Invalid	314	304	Invalid	188	38	322	320	324	330	319	315	322	329	318	257	324	313
L	263	320	319	319	320	322	320	323	321	317	210	40	263	325	323	329	323	325	326	321	326	320	321	321
M	294	324	310	317	333	Invalid	326	322	297	326	232	42	321	324	319	259	321	323	323	324	315	322	329	278
N	311	312	319	313	322	325	248	262	319	319	248	34	321	318	324	312	326	325	270	326	316	324	300	327
O	303	319	311	318	322	Invalid	323	323	201	307	195	36	286	321	320	318	323	309	322	323	322	319	325	320
P	311	311	315	314	306	317	282	319	312	313	287	31	288	314	278	311	323	323	324	325	325	322	327	324
SI0012A.3
<>	1	2	3	4	5	6	7	8	9	10	11	12	13	14	15	16	17	18	19	20	21	22	23	24
A	270	296	304	322	325	Invalid	323	319	305	Invalid	164	42	311	290	312	301	320	304	315	297	305	282	304	322
B	317	316	309	321	312	318	323	179	321	315	311	42	261	Invalid	320	322	282	326	315	310	305	314	Invalid	322
C	278	323	325	313	325	Invalid	321	327	320	307	244	40	318	319	318	310	316	260	316	322	321	299	312	318
D	310	321	313	315	301	322	319	314	325	319	252	37	287	Invalid	323	323	268	324	315	315	325	313	327	294
E	312	Invalid	324	Invalid	315	314	320	325	319	310	292	34	319	305	323	252	316	159	316	296	319	298	137	318
F	312	325	313	279	316	321	319	313	317	Invalid	303	45	312	315	282	328	Invalid	323	320	314	319	318	Invalid	288
G	316	Invalid	326	Invalid	296	Invalid	321	Invalid	307	308	311	35	324	312	325	292	321	303	317	292	284	320	315	312
H	302	314	307	297	317	311	321	316	317	314	308	40	Invalid	319	251	315	315	325	315	310	314	295	278	314
I	326	Invalid	329	Invalid	318	Invalid	325	241	317	309	312	36	321	305	323	317	315	312	301	320	313	316	312	308
J	315	299	311	273	318	286	320	305	282	320	317	33	297	326	322	318	288	319	320	305	317	310	311	308
K	313	Invalid	320	Invalid	328	Invalid	320	310	323	319	312	39	319	308	324	319	318	324	313	322	315	311	288	306
L	307	317	316	221	317	289	316	303	303	300	321	39	304	323	315	319	244	322	306	281	246	311	318	310
M	314	Invalid	315	Invalid	260	322	Invalid	310	319	289	314	30	319	299	322	321	320	258	280	315	307	319	309	315
N	294	316	310	301	315	284	323	317	295	274	312	24	257	319	322	319	325	311	315	320	316	Invalid	283	319
O	286	Invalid	322	Invalid	316	315	321	304	320	316	314	36	320	296	320	312	318	325	317	217	293	315	254	314
P	307	312	291	310	322	275	321	299	297	254	313	29	315	309	Invalid	Invalid	321	300	302	304	280	245	Invalid	306
SI0012A.4
<>	1	2	3	4	5	6	7	8	9	10	11	12	13	14	15	16	17	18	19	20	21	22	23	24
A	312	317	319	309	328	309	314	316	313	314	266	40	316	303	310	323	317	316	306	320	318	315	314	319
B	318	309	306	297	317	322	313	317	297	308	306	39	277	317	311	319	319	273	298	319	316	312	285	286
C	270	320	315	318	318	321	316	323	321	323	170	38	303	320	317	321	318	318	309	321	314	316	320	313
D	273	277	310	321	314	317	320	320	310	316	282	31	267	324	253	Invalid	248	325	315	311	317	313	302	312
E	310	330	320	313	317	314	318	321	321	322	286	35	314	316	321	Invalid	314	313	307	320	322	314	322	314
F	307	299	254	314	318	320	305	315	313	286	226	41	268	317	297	296	314	318	304	313	318	315	322	310
G	317	325	321	321	321	323	321	315	318	319	298	38	319	321	322	320	314	Invalid	302	318	318	321	315	317
H	274	305	314	305	316	316	308	311	310	315	138	39	270	319	319	311	316	323	286	299	312	317	320	293
I	312	320	317	313	320	320	321	314	319	321	193	33	316	324	315	318	313	321	317	318	313	316	318	311
J	306	309	308	318	310	318	303	310	257	262	211	35	312	322	327	312	314	308	321	323	316	316	319	293
K	313	323	326	320	319	324	322	320	318	322	158	38	315	325	324	326	313	320	317	321	317	315	315	317
L	317	307	311	317	309	317	Invalid	300	283	326	284	28	302	278	212	318	306	319	316	318	316	318	317	Invalid
M	311	323	259	322	320	321	321	314	319	323	303	33	324	313	326	319	315	325	323	316	313	319	312	319
N	313	305	308	318	316	319	306	296	285	316	172	25	315	314	296	318	83	315	321	325	320	307	325	317
O	315	320	318	223	245	318	317	316	320	324	274	28	312	325	322	315	321	315	320	318	315	318	318	310
P	312	303	306	313	317	274	293	Invalid	276	315	137	22	310	303	276	312	259	316	298	254	312	313	319	302
SI0013A.1		data masuresed using CLARIOstar
	1	2	3	4	5	6	7	8	9	10	11	12	13	14	15	16	17	18	19	20	21	22	23	24
A	326.8	93	331.4	321.4	155.2	324.2	320.4	316.3	320.6	323.1	328.6	38.8	302.3	328.6	325.1	336.7	312.5	322.7	368.3	325	329.7	325.3	328.8	333.9
B	327	322	333.6	335.9	195.2	330.8	328.4	330.6	329.6	328.7	329.4	34.7	330.3	325.5	329.1	332.8	325.9	328.5	330.2	329.7	330.6	245.8	327.5	326
C	315.9	308.2	331.2	324.2	271.1	334.1	332	329.4	329.6	328.8	332.1	36	354.2	330.2	328.6	309.8	330.4	335.4	331.4	328.4	332.2	332	331.2	329.5
D	333.1	316.7	334.2	335.4	335.2	333.8	343.5	334.2	337.9	332.9	333.4	35.9	325.4	318.9	330.8	333.3	329.9	335.1	331.9	324.8	357.5	328.9	327.7	312
E	315.3	293.5	330.7	320.5	335.2	330.9	323.6	333.5	333.6	328.1	332.6	37.8	331.5	334.4	334.4	323	329.4	333.1	331.8	333.9	335.8	331.9	329.7	330.7
F	324.1	323.1	333.3	330.9	182.5	332.7	332.1	334.1	332.5	335.7	330.8	38.3	328.1	331.6	327.9	333.7	332.7	335.1	335.7	332.7	336.2	330.9	331.3	297
G	318.5	332	334.4	328.3	337.7	299.7	235.8	332.1	334.3	332.5	332.6	39.3	332.1	332.9	334.7	335.6	331.9	333.3	329.7	337.3	330.9	334.1	328.9	337.3
H	333.3	329	337.6	333.5	339.4	334.7	331.4	334.4	332.8	334.2	332.1	37.2	334.4	333.2	334.1	332.5	333.2	335.3	336.9	333.1	335.3	330.2	334.5	305.2
I	295.7	332.8	337.4	339.3	335.7	331.3	323.3	336.6	332.1	334	331.8	31.8	331.5	341.5	331.5	339.4	331.4	333.6	334.7	330.2	326.3	330.8	330.8	329.6
J	330.3	325.6	333.6	330.7	337.1	334.5	331.6	335.9	334.6	334.8	332.2	37.3	334	332.9	333.2	334	328.2	333.8	334.3	334.9	356.8	334.8	315.1	283.7
K	328.9	334.3	337.6	337.5	337.5	332.9	332.3	331.6	332.3	328.4	332.8	39.1	332.8	319.4	332.6	331.9	331.4	334.6	336.8	333.9	331.1	333.3	332.4	331.8
L	301.2	334.1	339.3	340.7	337.5	331.1	332.6	333	328.3	335.4	333.5	40.1	322.5	333.6	331.9	333.9	334.3	333.2	334.1	336.8	354.1	322.6	332.5	337
M	332.7	333.3	334.5	337.5	331.7	332.6	331.3	326	333.3	318.9	335.6	40.4	335.4	331.1	335.3	335.8	331.7	333.4	337.8	333.7	333.2	331.6	309	332.7
N	331.5	334	335.9	335.1	323	333.5	334.5	333.9	333.9	336.1	333.1	39.8	332.1	332.6	332.2	333.1	332.8	311.7	334.3	326.8	328.1	329.9	332.9	334.5
O	337.6	332.9	281.7	332	256.5	264.2	333.6	335.3	335.1	331.3	335	35.5	332.6	338.9	323.5	337.9	333.3	331.8	341.9	335	328.8	331.6	333.1	328.3
P	324.9	335.6	334.4	333.6	323.3	333.6	334.4	335.2	330.6	331.2	334.2	38.3	331	332.7	336.9	319.7	333.1	319.9	336.9	329.5	336.4	335.6	334.8	330.6
SI0013A.2
<>	1	2	3	4	5	6	7	8	9	10	11	12	13	14	15	16	17	18	19	20	21	22	23	24
A	312	Invalid	318	Invalid	319	318	323	318	319	312	324	40	308	316	309	335	318	311	316	Invalid	320	323	321	271
B	328	320	318	318	317	315	320	321	291	319	325	37	325	319	321	334	286	326	286	320	294	286	327	294
C	309	304	318	323	323	322	301	318	327	325	321	37	317	322	323	322	319	324	314	328	310	321	309	303
D	319	318	314	311	320	321	318	322	316	Invalid	322	41	323	321	331	330	314	324	295	329	321	306	323	286
E	309	321	313	319	309	311	319	320	318	322	323	32	308	314	284	321	320	317	318	320	315	322	322	300
F	320	311	318	316	320	316	318	316	318	Invalid	320	44	316	320	311	288	310	317	311	327	319	311	331	303
G	317	319	318	323	318	258	269	317	320	317	323	37	318	244	298	323	318	321	317	245	319	326	283	291
H	319	290	320	321	320	325	312	323	313	Invalid	324	38	320	320	323	207	312	323	324	326	318	281	320	296
I	310	323	324	322	322	324	312	Invalid	324	321	321	35	317	315	273	327	316	322	323	314	319	325	322	304
J	320	307	315	317	323	325	321	330	311	Invalid	323	44	307	324	323	166	316	324	319	328	306	319	326	304
K	305	322	316	324	316	326	301	Invalid	322	316	323	35	319	285	322	323	319	305	320	321	320	321	316	314
L	315	309	316	325	326	320	320	324	314	326	321	39	299	319	305	191	196	322	311	317	323	319	324	315
M	312	316	315	319	315	323	317	320	317	321	322	33	320	319	320	322	317	318	312	278	322	318	263	311
N	317	Invalid	319	319	318	326	314	319	318	321	314	35	290	321	307	Invalid	284	317	321	302	313	325	327	Invalid
O	305	314	322	323	315	324	318	Invalid	320	320	322	36	273	330	324	312	320	297	318	316	315	314	308	313
P	317	316	315	323	322	309	312	313	325	316	317	31	313	318	259	282	275	317	312	307	314	323	121	Invalid
SI0013A.3
<>	1	2	3	4	5	6	7	8	9	10	11	12	13	14	15	16	17	18	19	20	21	22	23	24
A	310	315	312	286	318	320	Invalid	313	317	329	323	37	320	318	310	325	315	288	289	317	322	317	318	323
B	321	322	324	258	325	326	329	Invalid	324	307	322	28	321	322	274	323	316	324	300	327	313	323	328	251
C	321	322	322	324	315	322	307	Invalid	323	335	321	34	323	327	315	328	332	325	277	318	324	338	319	325
D	Invalid	326	321	267	327	321	327	214	323	326	323	38	320	329	323	329	322	314	266	327	324	324	329	266
E	319	320	326	323	327	325	320	328	322	322	326	43	328	325	326	322	313	326	329	327	326	317	330	322
F	320	318	319	Invalid	318	326	321	289	321	291	324	36	322	303	326	308	323	324	324	309	321	320	322	321
G	215	324	Invalid	329	313	325	322	327	327	326	332	42	324	316	319	322	312	324	327	322	312	335	317	327
H	320	319	321	325	321	327	324	212	316	321	324	49	327	325	Invalid	298	328	328	325	342	318	329	326	320
I	322	321	316	320	Invalid	321	321	322	329	324	325	34	321	328	Invalid	324	332	326	338	281	302	332	324	324
J	321	319	322	269	323	332	318	Invalid	323	320	325	39	322	323	330	319	324	307	318	325	275	317	325	326
K	312	325	290	325	327	327	286	334	321	328	326	33	328	312	323	325	338	321	319	331	318	322	305	323
L	315	228	330	241	324	305	331	324	325	323	321	39	324	328	327	326	328	323	323	326	269	325	325	329
M	318	329	321	327	307	323	311	344	327	286	318	35	323	320	292	324	291	329	321	337	325	320	325	325
N	316	Invalid	318	327	323	332	328	318	326	323	328	41	294	326	324	339	332	321	326	330	Invalid	324	320	333
O	315	319	325	321	306	313	301	332	326	326	327	36	320	332	320	324	322	321	323	331	319	319	325	307
P	325	286	323	318	324	338	319	291	319	324	321	38	313	321	323	318	305	329	321	326	330	303	321	299
SI0013A.4
<>	1	2	3	4	5	6	7	8	9	10	11	12	13	14	15	16	17	18	19	20	21	22	23	24
A	315	312	309	313	313	318	316	307	321	Invalid	322	42	314	287	320	Invalid	326	321	283	Invalid	320	318	310	298
B	321	316	314	317	315	320	316	282	311	307	321	41	318	320	321	323	Invalid	318	329	315	317	320	299	310
C	317	326	316	324	328	307	317	307	308	314	322	40	325	289	319	Invalid	276	319	320	323	319	316	318	292
D	329	318	285	295	324	279	323	311	317	314	324	37	326	316	321	320	326	295	335	317	316	310	248	319
E	318	322	328	322	321	321	323	317	291	299	327	35	319	325	320	316	323	320	312	Invalid	323	320	Invalid	312
F	318	280	322	320	323	325	328	321	320	321	323	35	323	324	323	296	331	324	322	Invalid	321	314	324	313
G	287	308	330	329	325	322	320	320	323	317	323	30	304	318	308	321	326	323	288	307	318	307	336	312
H	319	317	319	327	323	Invalid	332	324	320	320	326	35	302	326	325	319	329	Invalid	327	318	306	323	318	317
I	321	321	322	321	318	325	324	322	322	320	322	31	316	313	320	321	325	320	307	322	324	325	321	320
J	314	283	325	320	326	324	321	312	321	320	322	37	326	320	325	Invalid	321	319	328	301	323	321	261	313
K	317	321	319	317	319	Invalid	328	319	318	323	324	37	325	324	315	322	324	322	313	296	330	317	305	315
L	324	323	319	315	322	325	323	321	323	309	327	33	323	322	328	283	314	324	326	305	319	314	322	275
M	311	322	328	325	328	Invalid	319	325	325	322	325	33	329	299	324	317	327	320	293	325	323	318	329	316
N	317	316	319	320	324	275	320	321	320	318	323	37	322	326	325	322	323	322	326	325	309	313	274	322
O	318	321	327	314	318	Invalid	330	317	277	312	323	30	328	327	318	331	322	330	296	Invalid	323	324	325	316
P	Invalid	313	317	315	Invalid	320	321	317	317	305	322	40	322	322	325	329	328	277	304	322	296	323	316	328
SI014.1
<>	1	2	3	4	5	6	7	8	9	10	11	12	13	14	15	16	17	18	19	20	21	22	23	24
A	321	321	300	322	320	320	312	278	314	314	315	30	301	317	321	321	318	333	320	324	311	315	319	321
B	318	327	314	323	307	324	331	317	321	29	323	37	267	327	301	Invalid	301	328	320	Invalid	317	320	326	319
C	323	327	323	321	334	326	323	325	326	325	330	29	282	324	326	313	330	312	317	332	308	323	317	325
D	317	326	328	320	327	320	329	321	Invalid	303	228	35	323	322	319	328	317	308	322	Invalid	325	297	Invalid	320
E	322	302	314	322	318	327	324	Invalid	282	332	325	36	321	326	326	331	Invalid	328	313	322	294	309	315	Invalid
F	325	328	328	325	332	322	330	312	326	327	323	31	255	318	330	319	322	318	290	326	324	319	319	325
G	323	321	285	333	331	331	323	319	309	Invalid	320	27	327	325	333	328	326	323	322	322	297	323	319	322
H	308	326	324	319	323	326	323	324	323	302	325	33	324	327	325	314	323	325	313	326	323	332	Invalid	320
I	322	318	328	326	326	318	326	326	326	319	325	32	320	326	325	327	317	298	321	325	322	325	320	318
J	331	320	293	320	324	321	322	308	327	321	325	35	324	334	322	320	318	322	Invalid	326	314	318	313	333
K	319	331	311	330	330	327	320	328	325	324	327	38	317	324	324	326	203	319	332	326	325	317	315	319
L	322	332	329	324	319	305	Invalid	310	324	327	325	38	317	324	324	327	322	323	324	327	314	328	328	317
M	324	289	Invalid	315	331	326	326	324	326	326	329	33	324	321	327	316	331	323	303	322	318	323	326	325
N	328	312	320	Invalid	319	319	326	325	275	324	320	30	322	318	326	330	320	330	260	325	326	327	311	318
O	Invalid	308	320	327	328	320	324	326	304	327	322	34	326	332	322	323	303	315	272	325	318	322	325	320
P	326	322	324	315	321	303	298	315	320	326	323	39	308	323	324	320	318	331	322	327	327	320	326	Invalid
SI014.2
<>	1	2	3	4	5	6	7	8	9	10	11	12	13	14	15	16	17	18	19	20	21	22	23	24
A	321	Invalid	320	326	Invalid	328	260	316	320	308	328	37	316	314	320	315	Invalid	313	317	315	319	320	321	320
B	309	322	321	323	313	316	324	307	321	305	326	38	324	317	323	323	320	298	312	325	325	207	297	306
C	323	307	324	311	314	185	202	289	304	318	324	35	313	321	323	324	316	304	315	250	317	323	322	322
D	309	330	319	324	326	322	321	322	329	315	324	47	Invalid	323	310	303	322	322	310	336	322	316	249	Invalid
E	320	338	326	301	335	179	193	287	324	315	323	34	324	325	317	315	325	324	320	323	324	323	322	318
F	322	321	326	321	312	321	314	321	322	323	323	45	326	297	323	321	324	265	328	328	319	317	296	314
G	320	280	326	329	326	317	Invalid	322	317	320	326	41	320	318	323	314	321	Invalid	309	322	310	310	330	313
H	307	327	329	333	322	321	311	322	322	315	326	43	326	322	322	328	326	227	319	323	319	326	314	274
I	319	311	328	324	331	330	323	321	320	318	323	34	324	326	324	Invalid	326	278	320	318	332	319	309	321
J	320	322	324	324	322	325	322	325	318	325	325	45	316	315	Invalid	324	324	298	320	329	325	318	316	Invalid
K	313	330	317	327	326	330	331	323	328	312	322	40	308	321	323	320	327	322	319	324	323	324	320	325
L	305	334	324	321	265	312	325	317	320	324	326	33	337	318	Invalid	Invalid	254	329	330	320	323	326	319	322
M	322	316	318	304	327	316	326	317	318	325	327	38	322	322	285	Invalid	323	283	292	324	329	323	320	297
N	305	282	320	318	317	323	316	328	324	324	318	43	320	318	325	325	311	324	335	250	318	314	325	325
O	318	327	311	321	325	326	321	322	316	324	322	37	318	320	323	Invalid	318	Invalid	313	321	327	318	320	291
P	Invalid	305	306	314	325	310	328	295	327	319	323	34	328	317	323	286	319	319	275	314	318	321	174	323
SI014.3
<>	1	2	3	4	5	6	7	8	9	10	11	12	13	14	15	16	17	18	19	20	21	22	23	24
A	321	313	317	321	318	306	307	321	314	316	321	45	319	310	324	324	314	322	314	317	313	325	304	296
B	314	323	314	321	329	328	324	312	325	315	328	44	315	320	285	328	314	318	304	326	330	321	332	308
C	316	320	321	327	304	312	323	331	321	322	326	43	325	322	322	330	306	319	320	331	322	318	319	317
D	326	324	320	319	318	Invalid	325	312	326	316	321	38	Invalid	314	284	318	303	323	325	323	328	319	323	301
E	319	270	319	Invalid	314	323	320	318	318	324	325	40	320	322	319	327	324	290	323	318	317	294	312	317
F	316	332	324	311	315	317	326	325	317	318	324	25	326	322	323	330	321	320	329	323	325	321	324	328
G	315	328	320	326	327	327	296	318	325	328	324	29	322	322	325	299	319	283	322	324	301	322	328	Invalid
H	319	309	317	311	317	321	330	326	332	322	319	32	298	328	297	324	319	323	317	324	327	324	287	322
I	321	324	325	321	323	273	305	317	317	322	322	38	322	323	324	326	318	327	323	315	313	315	324	325
J	320	318	321	Invalid	327	328	313	320	329	308	326	40	Invalid	330	325	326	320	315	321	320	326	327	288	322
K	315	326	325	307	325	320	310	329	313	322	322	36	319	Invalid	312	326	322	318	327	323	316	320	315	310
L	310	313	296	303	322	Invalid	322	318	322	319	323	32	320	319	310	319	320	324	325	322	323	319	308	329
M	317	318	324	321	326	332	325	332	326	325	321	40	324	307	321	324	323	317	319	317	324	324	Invalid	303
N	315	324	319	329	322	328	313	304	319	319	320	35	316	324	320	326	315	324	322	327	322	320	320	330
O	312	313	320	322	309	317	315	327	321	313	321	33	321	329	329	324	318	320	317	Invalid	286	291	304	317
P	Invalid	322	314	323	317	Invalid	298	310	319	304	319	31	243	321	320	320	307	318	312	318	324	319	272	316
SI014.4
<>	1	2	3	4	5	6	7	8	9	10	11	12	13	14	15	16	17	18	19	20	21	22	23	24
A	319	316	303	320	252	314	316	294	302	308	314	36	324	309	312	323	311	316	317	303	315	318	321	320
B	320	321	325	326	324	321	319	324	Invalid	314	320	27	314	307	319	314	317	317	318	312	Invalid	319	305	321
C	323	316	315	318	291	324	318	327	311	322	321	36	251	324	326	326	324	316	324	318	317	323	320	321
D	318	322	325	306	318	319	Invalid	319	325	321	321	30	323	315	321	287	321	325	323	317	321	312	322	312
E	323	312	321	324	309	321	299	326	318	315	323	37	318	322	323	298	322	320	323	300	321	247	317	242
F	319	310	333	316	318	319	313	322	330	329	326	30	326	323	322	326	Invalid	319	316	324	322	319	316	324
G	323	321	324	322	322	320	320	325	Invalid	307	319	32	318	319	317	322	315	312	318	322	Invalid	316	303	322
H	323	318	313	324	307	323	Invalid	319	321	326	320	32	329	326	321	231	324	322	318	317	Invalid	317	326	325
I	320	318	300	318	Invalid	321	320	320	319	326	321	25	323	321	323	321	Invalid	325	320	306	318	316	316	318
J	323	320	328	325	322	318	324	310	329	326	316	34	320	323	Invalid	323	318	327	Invalid	320	321	322	298	322
K	317	332	297	329	325	319	326	318	Invalid	324	318	30	322	324	324	320	323	320	331	321	308	303	312	320
L	324	318	323	320	322	322	317	316	331	314	323	22	322	326	324	320	200	280	320	306	321	325	325	322
M	313	323	318	324	326	259	324	334	309	339	323	36	329	336	326	319	332	322	326	320	322	315	318	326
N	310	323	315	323	316	321	Invalid	301	330	320	321	24	329	326	328	326	329	326	323	316	324	304	321	327
O	309	322	327	321	303	314	324	329	283	328	315	35	316	323	329	323	324	317	322	333	319	319	322	320
P	317	317	322	313	283	322	320	307	316	322	323	26	328	316	299	322	314	305	270	325	312	316	322	315
SI015.1
<>	1	2	3	4	5	6	7	8	9	10	11	12	13	14	15	16	17	18	19	20	21	22	23	24
A	318	306	308	320	325	315	Invalid	310	300	322	320	32	316	325	308	312	326	315	315	319	316	317	326	316
B	319	319	313	322	317	279	314	299	321	317	321	26	288	315	324	318	304	308	323	Invalid	308	315	319	327
C	325	321	Invalid	318	324	322	323	310	319	321	321	34	250	313	318	322	321	318	315	317	319	322	326	315
D	321	318	318	319	319	321	318	322	318	324	318	25	318	316	316	315	318	Invalid	Invalid	Invalid	317	319	324	326
E	310	316	Invalid	315	307	321	323	323	316	307	322	32	323	330	324	322	321	317	318	321	286	322	321	317
F	313	314	320	318	317	317	318	324	316	321	322	81	322	315	324	297	319	66	318	319	324	319	309	318
G	315	319	316	315	304	Invalid	320	312	333	319	318	60	320	302	316	Invalid	319	317	320	330	319	319	325	320
H	319	317	312	323	303	325	306	Invalid	316	315	317	49	315	325	319	305	320	318	284	312	320	324	323	320
I	275	316	319	321	317	322	317	316	318	314	322	26	320	314	319	323	318	319	325	320	309	314	306	314
J	316	322	324	325	309	311	313	314	317	309	316	69	318	321	317	307	318	297	324	293	309	317	326	318
K	264	319	321	323	326	318	320	317	316	317	319	31	267	319	219	325	322	314	321	324	319	322	319	320
L	314	318	314	309	316	323	Invalid	320	322	314	320	50	275	314	316	322	327	321	327	323	323	316	318	315
M	244	315	320	324	271	321	320	332	315	323	314	30	320	319	326	328	318	326	322	320	308	318	Invalid	324
N	252	317	317	318	325	314	311	319	Invalid	321	314	30	320	315	316	301	316	315	319	318	320	316	Invalid	322
O	Invalid	271	322	322	315	317	318	Invalid	302	320	328	33	272	322	319	314	321	322	323	327	Invalid	320	323	319
P	316	313	308	Invalid	317	321	313	299	Invalid	247	320	48	322	277	316	324	319	312	323	318	328	325	310	320
SI015.2
<>	1	2	3	4	5	6	7	8	9	10	11	12	13	14	15	16	17	18	19	20	21	22	23	24
A	327	324	269	320	319	321	310	253	315	255	321	38	227	318	319	321	310	320	322	317	324	318	310	319
B	308	318	315	323	323	321	Invalid	320	328	323	326	42	249	319	327	321	329	325	326	305	320	325	322	323
C	321	302	161	321	313	320	326	325	313	321	331	39	304	320	314	320	326	324	321	318	318	320	327	314
D	316	322	312	323	322	324	250	312	324	316	324	40	260	320	330	319	327	Invalid	310	305	308	323	318	303
E	317	310	323	327	313	322	323	328	330	321	327	35	316	321	321	323	322	325	319	319	320	325	320	317
F	268	316	323	329	318	321	310	318	306	326	320	39	275	323	320	320	309	312	297	324	325	321	324	Invalid
G	318	296	319	325	311	325	322	312	320	297	321	36	328	328	327	323	325	318	318	324	313	303	318	329
H	288	318	324	326	320	Invalid	329	324	322	324	322	38	Invalid	Invalid	326	328	324	319	308	306	310	314	319	328
I	321	321	314	313	326	328	319	323	324	324	325	31	324	322	327	327	322	319	304	316	329	320	325	322
J	328	317	324	323	320	277	313	301	333	326	324	35	323	327	321	320	328	319	318	321	324	324	321	325
K	314	Invalid	317	321	327	324	323	326	264	329	326	37	301	317	325	324	317	316	319	324	324	308	310	299
L	49	319	325	327	295	289	310	324	323	327	324	37	317	324	325	328	327	317	321	328	319	323	322	316
M	313	316	325	325	323	329	326	323	314	323	320	36	301	325	318	330	291	317	317	328	322	319	315	323
N	291	308	326	310	302	251	Invalid	326	327	314	318	31	318	325	317	263	322	311	324	319	320	323	310	324
O	278	312	Invalid	311	327	307	322	317	304	316	320	40	319	317	320	325	324	313	323	310	324	269	320	313
P	314	320	321	309	283	Invalid	317	320	326	311	320	32	313	319	316	319	314	308	321	323	292	313	311	319
SI015.3
<>	1	2	3	4	5	6	7	8	9	10	11	12	13	14	15	16	17	18	19	20	21	22	23	24
A	319	311	323	309	323	315	279	Invalid	315	317	322	38	315	308	319	324	312	242	322	318	310	318	316	311
B	303	320	313	320	319	327	319	320	314	324	321	31	308	321	300	Invalid	315	311	309	300	316	323	313	327
C	323	Invalid	322	323	323	319	320	70	318	318	323	40	323	310	321	322	315	Invalid	325	325	317	322	323	316
D	287	323	322	321	319	325	323	314	310	323	322	41	312	328	Invalid	325	304	313	315	321	316	317	265	321
E	317	Invalid	322	319	325	320	320	322	313	314	323	40	320	322	328	315	Invalid	293	320	319	321	317	328	Invalid
F	Invalid	320	298	324	323	246	330	326	298	326	323	35	Invalid	192	277	313	305	272	319	327	321	317	220	319
G	322	Invalid	323	315	319	317	322	314	306	330	325	32	319	321	322	319	Invalid	320	317	321	320	322	321	302
H	281	274	Invalid	326	325	330	322	325	290	307	303	30	304	199	218	294	309	314	310	322	322	326	320	316
I	320	292	322	321	330	313	321	317	318	312	322	34	Invalid	320	322	320	322	318	317	328	316	324	323	306
J	310	290	319	188	318	321	Invalid	317	319	315	320	31	308	167	174	Invalid	309	Invalid	320	318	319	320	325	325
K	323	242	326	331	326	339	323	320	338	327	323	32	328	323	326	321	Invalid	296	320	325	320	210	316	315
L	Invalid	320	323	322	324	319	Invalid	313	312	318	293	36	314	324	291	302	310	316	316	311	316	313	311	323
M	314	323	315	316	301	315	311	307	Invalid	331	323	32	326	319	322	322	327	250	311	319	319	304	323	324
N	319	320	318	309	310	323	327	310	319	315	320	32	Invalid	305	285	302	315	310	325	311	319	317	291	322
O	312	321	331	266	294	312	317	320	321	325	326	39	311	314	323	319	310	302	319	313	318	314	314	324
P	301	316	321	315	317	318	316	323	313	314	Invalid	28	293	317	301	279	312	320	319	313	319	316	313	321
SI015.4
<>	1	2	3	4	5	6	7	8	9	10	11	12	13	14	15	16	17	18	19	20	21	22	23	24
A	305	316	278	312	309	312	338	324	313	306	312	36	301	320	316	326	306	278	307	Invalid	325	322	327	311
B	318	311	314	317	318	321	308	320	316	321	323	38	323	322	327	322	324	326	328	316	322	220	327	320
C	315	320	291	319	326	318	323	314	323	307	328	37	312	319	324	298	308	326	316	322	329	318	323	326
D	Invalid	327	326	321	315	322	Invalid	323	322	325	329	37	318	Invalid	321	322	312	323	317	322	328	320	325	320
E	312	313	260	313	320	320	317	319	305	283	325	32	316	321	325	327	303	318	314	319	319	297	322	313
F	316	313	Invalid	317	310	318	311	323	315	257	328	45	328	299	321	328	319	325	Invalid	319	321	306	326	264
G	314	306	323	315	324	318	329	316	306	325	327	32	324	283	283	326	313	326	316	319	299	315	304	294
H	Invalid	273	318	309	325	314	323	323	320	290	321	45	320	321	326	324	322	326	324	321	313	324	314	319
I	317	307	323	314	322	322	317	313	316	323	326	44	319	304	Invalid	321	245	303	Invalid	317	330	320	324	306
J	Invalid	321	323	316	330	318	Invalid	325	320	321	329	37	320	321	321	316	320	323	324	272	316	319	315	297
K	Invalid	316	324	320	326	326	314	264	Invalid	324	324	87	325	320	325	328	298	303	317	325	327	317	324	324
L	322	310	309	313	315	317	306	330	324	313	327	46	324	319	323	311	317	318	325	309	327	313	298	296
M	318	314	319	314	327	318	322	325	321	322	322	34	80	323	310	328	315	320	327	320	324	315	314	305
N	318	Invalid	324	322	309	322	Invalid	Invalid	318	324	315	34	323	322	324	321	326	327	322	317	311	322	316	202
O	297	307	315	319	324	322	306	311	295	319	326	123	325	330	317	312	326	310	322	316	325	332	319	332
P	319	312	325	283	310	327	306	Invalid	326	320	324	78	304	329	324	320	321	317	335	324	324	318	333	321

## Sheet: part II screening data
FP valures lower than 210(~48% inhibition ) considered as hits, hits are highlighted with light red fill with dark red text
Column 12 is DMSO with protein and RNA probe as control, column 11 is DMSO with RNA probe as blank control
RAPS01A.1
<>	1	2	3	4	5	6	7	8	9	10	11	12	13	14	15	16	17	18	19	20	21	22	23	24
A	354	321	350	327	357	347	Invalid	352	348	Invalid	82	352	349	345	356	363	351	Invalid	360	347	359	352	349	336
B	345	355	357	349	358	355	359	366	357	343	74	353	345	355	355	350	352	354	344	357	282	323	343	344
C	359	373	335	357	356	354	356	357	354	353	74	354	354	358	356	354	349	357	353	354	350	353	358	343
D	355	355	366	363	353	353	350	359	351	354	76	357	358	354	350	359	356	335	349	355	133	350	350	349
E	350	352	Invalid	359	356	355	364	355	361	359	80	358	265	357	344	296	363	364	355	365	355	354	354	248
F	337	362	359	361	334	344	365	362	360	359	81	353	347	356	362	371	360	318	360	Invalid	349	361	355	357
G	353	354	358	362	354	361	361	354	362	360	87	362	357	362	347	360	366	362	359	362	354	359	358	364
H	335	363	358	358	350	363	360	Invalid	Invalid	358	88	361	347	363	366	364	367	367	365	364	345	356	363	353
I	353	Invalid	361	369	363	Invalid	Invalid	361	355	352	81	354	359	360	355	351	298	Invalid	360	364	369	358	356	356
J	357	Invalid	346	362	361	362	361	365	367	334	84	358	359	355	371	370	366	364	364	367	369	360	382	366
K	354	353	368	366	372	Invalid	361	363	365	Invalid	84	359	356	347	358	366	363	352	361	367	364	378	353	361
L	302	359	361	359	362	362	374	361	363	371	77	362	363	353	354	Invalid	370	368	Invalid	Invalid	363	362	333	359
M	350	363	363	360	366	363	361	366	356	359	83	359	358	365	325	368	359	366	362	362	366	362	358	360
N	362	355	305	360	360	362	359	Invalid	356	304	75	356	354	366	360	355	359	Invalid	Invalid	367	363	368	362	361
O	353	361	356	357	354	299	356	363	358	355	83	357	358	Invalid	355	353	363	361	359	355	349	368	366	361
P	315	358	361	356	356	359	357	357	350	331	84	361	355	364	293	360	345	352	353	370	362	362	370	354
RAPS01A.2
<>	1	2	3	4	5	6	7	8	9	10	11	12	13	14	15	16	17	18	19	20	21	22	23	24
A	Invalid	351	349	352	359	356	361	355	348	322	76	351	347	352	359	355	299	344	341	350	354	352	348	352
B	353	355	Invalid	359	363	354	352	354	357	343	78	352	361	356	362	360	361	355	314	359	353	356	361	361
C	357	346	350	346	360	339	357	332	355	355	81	355	354	360	348	355	355	356	349	356	333	351	329	329
D	358	339	361	354	359	358	Invalid	368	359	358	83	355	361	365	355	353	Invalid	359	364	362	359	360	82	357
E	358	355	330	363	362	370	Invalid	355	351	356	89	360	355	359	353	364	361	358	368	Invalid	357	358	356	355
F	357	360	359	363	363	369	362	359	364	371	82	365	366	355	358	363	362	356	363	364	360	357	353	361
G	342	360	367	365	360	371	349	368	363	355	79	366	339	371	361	366	Invalid	355	362	363	358	Invalid	343	352
H	356	341	364	363	364	352	368	371	371	357	77	364	368	363	364	369	362	367	373	371	353	348	362	Invalid
I	349	362	372	368	368	366	361	366	360	Invalid	78	363	358	358	363	362	345	363	371	353	360	360	362	362
J	353	362	307	Invalid	365	356	368	359	367	355	80	361	Invalid	Invalid	397	361	357	364	362	361	364	360	368	364
K	353	358	368	365	363	361	371	366	Invalid	350	78	360	364	370	369	365	368	284	367	351	382	361	363	364
L	356	361	369	346	311	364	360	371	366	363	82	358	336	359	365	360	353	368	361	363	363	363	359	313
M	358	363	364	356	362	370	360	350	363	360	86	361	361	359	358	361	Invalid	140	372	369	360	360	362	357
N	358	360	137	365	363	363	354	358	362	116	78	362	349	354	351	361	343	353	344	367	363	372	316	364
O	353	337	344	366	363	247	356	360	381	360	82	357	354	359	359	363	359	345	359	371	370	363	360	364
P	354	370	353	354	361	Invalid	358	Invalid	361	350	80	355	361	358	365	354	354	352	363	358	382	361	365	358
RAPS01A.3
<>	1	2	3	4	5	6	7	8	9	10	11	12	13	14	15	16	17	18	19	20	21	22	23	24
A	351	352	353	362	361	356	354	354	347	354	67	358	352	358	355	357	343	359	328	346	349	354	350	353
B	349	356	352	354	Invalid	354	353	354	356	322	83	351	358	355	347	358	357	346	354	354	354	354	360	356
C	353	352	357	361	360	357	336	352	355	362	74	361	351	351	352	319	357	354	358	360	Invalid	356	185	357
D	357	Invalid	369	361	358	363	318	362	358	352	80	356	357	362	368	361	357	362	361	359	354	360	353	357
E	353	360	354	357	320	366	335	367	355	273	76	359	353	355	354	Invalid	362	356	365	341	357	355	355	353
F	356	343	357	360	358	364	360	340	285	346	76	356	355	356	345	356	358	359	315	372	365	360	352	358
G	362	316	355	366	365	357	362	359	359	359	79	359	344	360	356	365	363	355	136	365	368	337	304	355
H	363	355	363	359	353	360	360	359	Invalid	360	85	353	353	355	368	363	359	355	368	362	355	357	354	353
I	315	353	369	368	354	339	Invalid	369	363	358	90	355	351	357	352	363	362	342	Invalid	361	368	363	361	321
J	Invalid	358	365	363	354	357	354	360	358	359	84	364	355	359	365	364	368	359	363	353	362	359	358	360
K	359	351	360	364	348	355	368	383	361	316	87	357	353	360	362	362	366	371	368	359	363	305	355	361
L	356	358	366	358	364	321	363	360	365	356	80	360	373	360	359	362	367	352	370	362	363	355	363	359
M	353	365	361	356	338	361	353	347	363	359	85	355	360	353	364	370	360	367	361	359	359	363	358	308
N	355	360	359	359	360	370	359	369	354	353	78	356	361	354	358	356	364	363	363	368	359	366	359	355
O	354	355	360	360	359	358	361	358	364	352	78	359	358	358	361	361	368	361	354	368	366	368	357	367
P	360	367	353	359	364	354	348	354	359	356	81	358	358	362	355	360	360	370	361	361	360	343	356	353
RAPS01A.4
<>	1	2	3	4	5	6	7	8	9	10	11	12	13	14	15	16	17	18	19	20	21	22	23	24
A	358	354	348	341	Invalid	371	355	346	332	352	88	360	345	357	353	353	350	351	351	Invalid	345	355	352	353
B	362	355	339	354	349	344	361	340	350	Invalid	80	353	320	253	359	360	350	352	Invalid	356	356	358	354	356
C	346	354	356	326	348	356	Invalid	352	Invalid	353	82	350	Invalid	354	360	353	347	353	357	349	355	361	Invalid	307
D	348	356	351	354	359	354	356	353	356	352	81	355	359	355	347	358	356	351	354	363	363	354	355	348
E	343	354	346	357	353	367	353	362	351	358	82	350	349	350	359	360	358	358	351	359	356	354	337	363
F	355	354	332	355	360	375	362	362	355	375	75	358	Invalid	355	358	359	365	326	364	364	362	365	343	362
G	356	350	357	Invalid	349	353	358	366	355	361	76	357	359	343	364	366	364	348	360	370	361	353	357	360
H	353	354	357	354	353	370	347	366	330	197	77	358	359	355	360	368	358	352	360	352	349	353	363	Invalid
I	357	355	371	358	358	361	362	363	350	360	76	359	357	349	337	366	366	356	361	361	270	361	358	346
J	358	348	354	365	358	360	360	359	Invalid	363	77	355	357	330	365	366	358	356	334	273	363	365	365	363
K	350	359	360	365	371	359	351	363	346	354	80	357	358	368	371	370	358	361	373	356	362	356	361	352
L	347	354	359	355	359	361	363	368	360	355	73	358	365	217	358	358	356	365	355	369	344	353	349	345
M	356	362	358	357	362	366	366	363	356	Invalid	87	358	352	354	360	361	357	356	342	364	359	362	360	357
N	353	357	358	356	365	359	359	362	355	361	79	352	357	346	352	357	364	355	Invalid	362	Invalid	359	359	357
O	356	362	359	361	360	359	363	360	360	354	70	357	356	351	363	355	351	270	360	316	364	297	356	361
P	361	355	356	350	355	353	119	347	353	353	72	355	356	349	335	354	351	352	358	Invalid	361	328	313	355
RAPS02A.1
<>	1	2	3	4	5	6	7	8	9	10	11	12	13	14	15	16	17	18	19	20	21	22	23	24
A	351	338	335	343	342	330	334	346	339	351	70	348	341	342	341	345	346	333	337	Invalid	344	343	339	317
B	346	343	347	351	351	354	339	349	355	349	62	350	331	347	344	351	350	341	343	346	349	345	328	318
C	342	341	346	350	348	356	343	348	343	349	64	348	348	348	345	340	343	340	344	341	347	Invalid	340	Invalid
D	336	338	346	297	332	339	315	345	351	348	67	346	344	308	345	351	339	354	354	349	344	340	351	350
E	343	342	338	348	353	339	345	335	352	348	72	346	351	343	349	348	350	204	352	Invalid	354	351	355	316
F	348	347	347	324	350	349	350	343	346	343	69	344	357	345	344	344	327	352	347	346	345	347	351	338
G	339	353	340	350	351	346	350	320	348	348	79	346	348	345	316	354	350	352	351	349	347	353	345	345
H	343	352	350	353	356	361	Invalid	352	350	347	69	345	347	351	352	355	Invalid	347	355	354	353	345	359	353
I	339	Invalid	352	316	340	359	354	345	356	Invalid	66	348	344	346	343	344	338	346	347	349	355	347	347	Invalid
J	349	345	349	348	352	353	Invalid	352	357	344	72	351	350	317	353	341	335	341	302	347	354	342	345	298
K	348	349	350	352	349	339	357	356	345	351	69	353	353	342	Invalid	353	356	344	353	347	354	355	347	Invalid
L	343	Invalid	355	351	349	356	350	341	354	354	67	347	323	346	355	354	356	353	349	358	353	Invalid	350	355
M	345	352	351	348	321	348	353	351	344	Invalid	81	347	345	351	348	358	357	Invalid	328	363	354	347	351	327
N	Invalid	350	355	347	357	350	343	157	349	348	69	354	353	349	355	352	348	361	355	356	362	Invalid	356	351
O	336	346	357	360	346	338	345	353	266	355	72	352	353	347	350	355	309	348	346	357	356	357	355	355
P	344	346	345	344	350	322	339	348	347	353	67	355	339	339	365	350	355	355	341	348	358	357	352	348
RAPS02A.2
<>	1	2	3	4	5	6	7	8	9	10	11	12	13	14	15	16	17	18	19	20	21	22	23	24
A	Invalid	340	Invalid	343	343	340	344	339	340	343	69	343	344	348	317	341	346	344	345	334	342	340	337	344
B	341	334	341	330	349	311	323	342	343	339	74	348	345	307	347	344	Invalid	337	346	343	347	341	347	342
C	338	329	347	345	349	Invalid	348	343	337	346	70	346	347	349	349	341	298	356	337	329	337	342	Invalid	333
D	315	340	339	342	343	343	342	349	342	346	63	346	344	346	337	347	Invalid	340	341	355	348	346	343	Invalid
E	345	347	351	351	344	349	348	347	338	319	74	348	345	346	344	341	338	344	340	347	352	346	349	343
F	345	340	Invalid	344	345	345	346	343	346	347	63	344	345	367	339	341	347	347	351	343	348	347	346	341
G	346	351	351	Invalid	348	351	353	354	350	350	63	347	340	343	346	342	317	327	353	350	344	340	344	339
H	342	344	350	350	339	355	Invalid	Invalid	351	336	67	340	354	347	227	349	348	344	354	356	348	349	355	339
I	341	351	349	345	346	347	359	348	331	347	69	347	343	335	342	344	351	324	346	344	346	344	347	341
J	Invalid	348	350	353	352	356	352	351	323	337	70	335	344	344	343	350	340	339	336	345	356	Invalid	Invalid	350
K	Invalid	346	Invalid	348	343	Invalid	346	354	353	353	68	350	347	344	355	361	354	348	352	351	350	352	347	342
L	346	346	334	327	357	352	354	350	349	356	65	350	350	346	352	355	353	350	347	353	351	346	353	303
M	339	348	350	333	298	342	Invalid	348	274	345	61	353	349	333	351	360	356	348	351	353	349	355	351	312
N	344	350	340	347	325	344	348	327	341	352	72	342	339	344	349	345	321	339	359	362	358	347	353	344
O	Invalid	345	351	352	352	346	361	352	Invalid	346	63	342	348	343	361	280	345	294	348	Invalid	352	361	348	350
P	331	342	338	342	345	Invalid	344	335	331	Invalid	64	344	342	353	262	347	346	331	350	Invalid	351	345	344	346
RAPS02A.3
<>	1	2	3	4	5	6	7	8	9	10	11	12	13	14	15	16	17	18	19	20	21	22	23	24
A	343	342	342	345	Invalid	341	Invalid	351	342	325	69	346	334	341	340	342	336	342	345	344	329	343	342	345
B	338	342	344	350	338	347	343	346	339	343	69	348	349	343	323	Invalid	355	331	343	347	343	342	348	345
C	341	305	338	339	342	347	335	340	344	346	73	346	346	338	342	342	332	342	341	340	342	342	346	346
D	340	337	344	342	341	342	313	342	346	333	77	344	333	302	352	Invalid	340	334	329	341	346	347	327	349
E	328	339	339	340	345	Invalid	Invalid	341	339	345	71	347	339	348	343	333	347	338	341	318	346	345	342	342
F	332	339	345	339	340	357	316	Invalid	344	337	66	341	338	345	340	Invalid	343	323	337	343	245	301	308	349
G	330	Invalid	351	287	344	347	348	349	352	341	67	346	342	Invalid	352	345	343	350	345	351	344	349	345	348
H	Invalid	347	346	334	348	351	356	Invalid	345	344	67	352	343	353	345	353	349	347	357	347	346	319	338	313
I	333	346	347	342	348	348	350	349	344	345	69	340	337	300	336	339	349	370	339	360	327	341	349	350
J	343	331	347	339	348	351	344	342	347	262	60	343	342	347	353	347	349	339	339	345	325	344	352	351
K	347	343	339	350	347	349	348	345	351	351	62	351	344	Invalid	330	350	347	Invalid	353	355	349	353	346	346
L	341	342	348	350	347	350	330	344	364	347	70	342	347	341	348	351	364	357	354	354	358	345	347	Invalid
M	339	349	346	348	351	347	Invalid	347	352	347	65	343	348	353	358	352	358	346	350	356	356	350	352	Invalid
N	Invalid	351	345	348	350	348	342	345	344	347	75	347	342	345	347	347	352	332	354	362	351	349	351	354
O	337	346	Invalid	348	Invalid	352	350	344	346	334	61	344	348	348	349	346	348	345	342	349	349	350	349	353
P	336	339	339	338	346	343	347	343	Invalid	339	63	342	345	349	345	347	348	347	344	348	354	352	345	347
RAPS02A.4
<>	1	2	3	4	5	6	7	8	9	10	11	12	13	14	15	16	17	18	19	20	21	22	23	24
A	345	342	335	340	340	337	342	287	Invalid	339	75	348	342	340	344	Invalid	335	340	341	345	340	341	340	344
B	343	308	338	344	341	343	Invalid	340	341	347	70	343	348	349	345	340	341	338	342	338	Invalid	336	344	343
C	336	331	339	341	340	342	341	338	336	342	64	343	338	342	343	343	333	341	347	337	344	342	345	340
D	340	329	343	335	338	339	343	335	342	317	70	341	Invalid	341	350	340	343	340	336	339	341	341	322	340
E	346	335	348	347	348	345	349	345	353	347	63	341	349	355	344	344	Invalid	345	Invalid	348	347	340	128	342
F	342	343	Invalid	344	337	346	347	339	351	339	68	343	Invalid	347	342	343	336	338	340	350	350	343	342	339
G	347	345	343	343	345	350	Invalid	Invalid	343	345	61	344	346	345	344	341	339	311	348	353	345	336	345	346
H	347	333	349	206	343	350	341	354	344	Invalid	62	346	337	335	340	340	304	339	357	346	347	340	324	346
I	343	347	353	346	348	342	349	342	341	347	63	344	338	344	345	Invalid	341	342	343	348	346	346	Invalid	343
J	347	347	345	Invalid	341	342	344	341	346	347	68	346	333	348	347	173	324	346	353	325	355	342	350	348
K	340	345	346	349	Invalid	346	349	346	348	349	66	351	344	352	355	348	Invalid	344	357	347	354	353	343	347
L	341	345	342	340	349	344	349	347	345	343	69	343	341	344	360	336	Invalid	347	Invalid	349	Invalid	345	342	349
M	346	346	343	Invalid	346	351	346	346	352	350	62	345	342	351	341	349	338	348	353	352	354	344	346	348
N	348	308	347	350	344	359	341	348	338	340	71	345	327	Invalid	349	320	334	347	356	363	359	356	345	338
O	343	Invalid	346	349	351	342	347	343	339	346	71	344	337	327	345	354	347	345	356	Invalid	351	349	345	349
P	Invalid	344	332	338	340	337	347	346	345	309	76	345	344	349	348	316	330	344	329	349	330	Invalid	346	346
RAPS03A.1
<>	1	2	3	4	5	6	7	8	9	10	11	12	13	14	15	16	17	18	19	20	21	22	23	24
A	339	336	343	Invalid	342	343	342	341	316	345	73	339	345	339	328	337	339	339	343	340	341	320	339	Invalid
B	340	346	330	350	341	339	346	346	341	339	62	344	347	349	342	344	320	338	341	345	334	346	345	358
C	341	346	350	345	349	275	345	343	328	333	61	342	346	337	173	350	325	308	342	Invalid	284	337	344	340
D	230	341	354	345	Invalid	343	346	341	359	343	60	344	346	326	343	346	344	352	198	346	343	341	344	340
E	353	337	353	351	353	362	329	349	346	330	65	338	342	351	353	353	343	351	355	350	Invalid	359	164	352
F	338	341	349	355	349	352	268	341	337	345	59	343	337	327	345	345	340	357	335	335	353	351	346	347
G	340	299	354	357	354	352	353	351	354	352	72	339	342	344	356	352	347	353	351	355	356	322	323	350
H	337	349	352	329	350	353	342	345	354	346	59	355	350	202	354	332	356	347	342	351	353	346	342	347
I	348	361	373	349	354	353	351	348	352	294	77	352	361	350	354	353	356	349	345	355	352	347	343	343
J	343	349	350	359	347	350	345	354	346	350	64	351	343	353	339	355	358	353	244	351	338	363	343	350
K	342	347	352	351	330	351	324	348	312	353	76	353	350	357	352	354	349	352	352	355	332	357	346	351
L	334	340	347	343	332	355	350	349	334	349	62	351	347	348	350	354	348	350	348	327	344	346	346	356
M	343	345	343	364	322	Invalid	340	327	349	353	71	352	350	305	360	358	263	348	352	331	Invalid	352	347	349
N	345	345	314	335	347	346	348	350	356	347	59	352	354	347	350	351	349	344	350	357	353	348	352	345
O	338	348	366	345	347	351	351	307	351	346	63	348	354	351	350	347	325	347	337	343	351	277	343	301
P	341	342	343	350	343	346	333	339	340	344	58	341	339	Invalid	336	349	348	192	352	351	347	342	349	350
RAPS03A.2
<>	1	2	3	4	5	6	7	8	9	10	11	12	13	14	15	16	17	18	19	20	21	22	23	24
A	347	346	340	345	347	Invalid	336	343	Invalid	351	59	338	340	351	348	349	355	347	352	345	Invalid	347	350	352
B	Invalid	337	339	343	Invalid	337	336	344	346	331	64	343	338	350	346	349	355	352	348	346	345	353	349	326
C	343	347	349	344	348	343	349	356	350	350	68	345	350	345	346	337	350	352	344	347	348	349	345	353
D	341	341	333	335	342	339	310	340	346	349	64	352	346	345	351	356	351	254	353	Invalid	350	349	352	361
E	350	349	352	349	349	349	357	357	340	316	72	353	347	348	359	343	351	345	355	345	350	Invalid	313	356
F	340	340	343	348	333	344	338	346	354	350	71	343	345	Invalid	343	349	351	355	294	344	352	342	352	346
G	347	350	358	353	348	348	352	353	360	351	58	352	350	351	348	348	351	349	358	358	Invalid	337	351	354
H	344	326	343	346	329	348	350	354	349	350	64	348	351	349	356	346	352	353	361	357	358	356	353	350
I	349	349	353	356	357	355	356	355	354	352	64	353	352	347	349	349	355	365	363	369	347	345	348	349
J	344	339	334	352	Invalid	348	Invalid	Invalid	357	349	72	350	350	Invalid	349	356	360	352	349	353	352	353	350	353
K	349	356	361	Invalid	357	339	Invalid	358	356	360	81	347	354	350	357	363	363	358	356	363	361	361	369	351
L	342	295	339	347	349	354	349	317	344	351	69	349	348	355	355	362	Invalid	351	358	356	358	357	309	358
M	331	353	313	Invalid	361	110	360	314	351	360	67	349	353	352	359	344	358	367	359	363	360	354	352	344
N	315	341	352	346	342	352	340	345	352	353	69	353	355	351	349	Invalid	356	350	352	362	361	361	355	345
O	349	353	360	359	337	337	349	350	353	344	73	351	351	351	350	354	351	349	316	358	361	364	363	354
P	331	Invalid	342	341	322	349	344	336	343	345	67	352	355	348	348	357	348	351	357	367	349	355	360	351
RAPS03A.3
<>	1	2	3	4	5	6	7	8	9	10	11	12	13	14	15	16	17	18	19	20	21	22	23	24
A	292	285	348	352	342	347	366	349	349	341	70	345	347	348	356	344	350	Invalid	346	349	349	352	350	348
B	339	345	343	347	343	341	347	351	340	344	65	342	348	346	352	349	347	349	347	354	346	348	Invalid	346
C	339	265	358	345	346	350	352	347	347	341	65	345	344	349	348	340	345	348	344	344	344	347	337	349
D	346	348	346	339	350	334	348	337	342	344	67	345	344	354	350	346	Invalid	355	349	335	339	345	340	352
E	345	Invalid	350	360	315	291	357	355	348	353	71	349	355	348	114	345	301	358	356	342	352	322	349	347
F	324	324	345	316	352	332	Invalid	352	350	338	66	350	352	329	356	350	347	317	354	351	340	325	348	358
G	349	354	358	349	356	355	358	345	346	353	64	354	324	304	350	354	357	360	366	355	351	291	352	340
H	348	347	345	347	360	350	352	319	348	357	69	351	345	358	349	356	356	345	347	359	340	321	306	347
I	344	333	357	353	351	357	92	356	356	354	73	352	357	355	355	351	353	355	367	321	345	341	319	234
J	350	349	347	350	349	345	350	360	344	358	78	356	357	352	313	349	360	348	359	357	356	348	350	352
K	340	356	356	350	348	Invalid	358	360	352	355	71	359	348	356	355	352	361	356	353	355	362	353	347	350
L	348	347	353	345	366	356	Invalid	358	353	353	67	357	350	341	359	352	350	346	230	344	354	357	346	347
M	346	358	347	356	354	349	352	356	361	357	72	350	356	328	358	309	354	283	353	354	348	357	353	348
N	344	350	348	352	352	349	353	347	345	343	67	349	354	356	353	354	354	349	360	Invalid	351	341	366	352
O	260	352	350	350	304	367	354	355	346	341	67	348	351	352	341	344	344	340	349	352	353	350	349	347
P	294	347	350	352	332	Invalid	345	343	267	344	59	340	345	333	343	351	344	342	340	350	345	338	354	349
RAPS03A.4
<>	1	2	3	4	5	6	7	8	9	10	11	12	13	14	15	16	17	18	19	20	21	22	23	24
A	349	346	342	349	337	347	344	346	342	351	71	344	339	350	342	344	341	347	335	344	344	343	338	347
B	342	341	345	296	344	348	345	345	336	Invalid	69	346	132	350	353	346	344	338	348	335	270	319	343	337
C	343	348	348	339	350	338	334	334	348	344	66	344	345	306	341	338	336	347	347	337	340	345	345	324
D	298	350	346	349	351	338	350	353	312	326	66	345	337	340	334	342	329	346	309	341	340	338	346	342
E	349	356	361	358	349	324	342	354	356	317	60	348	350	345	353	Invalid	358	350	351	345	342	293	347	346
F	241	351	362	292	350	352	344	354	241	351	57	342	347	345	356	353	Invalid	356	341	351	266	353	345	351
G	328	356	294	358	358	373	361	356	342	358	63	347	338	Invalid	317	357	342	358	330	341	357	136	345	352
H	347	346	313	348	321	355	327	305	356	361	62	359	346	342	365	351	354	351	359	343	347	346	351	338
I	319	351	352	248	351	350	348	355	354	356	70	356	356	357	356	353	352	360	359	350	356	349	345	341
J	139	351	352	355	356	350	349	352	346	354	65	353	356	344	343	359	318	302	359	353	355	345	347	350
K	347	359	351	351	273	356	360	167	346	362	74	355	355	364	358	356	357	356	346	343	354	358	344	286
L	351	346	346	344	321	350	332	346	345	350	65	355	352	356	343	342	313	349	302	348	332	346	343	341
M	345	351	340	349	351	352	357	364	351	339	64	353	356	358	Invalid	351	352	353	352	352	358	355	344	347
N	345	349	287	344	342	351	353	257	348	348	69	352	318	354	348	348	Invalid	332	359	352	Invalid	352	350	340
O	347	354	352	346	350	349	353	355	349	Invalid	63	346	358	344	205	344	Invalid	346	352	352	350	359	348	343
P	349	336	337	348	356	341	343	339	326	339	59	350	342	344	272	342	347	337	282	343	343	342	345	326
RAPS04A.1
<>	1	2	3	4	5	6	7	8	9	10	11	12	13	14	15	16	17	18	19	20	21	22	23	24
A	348	348	347	341	354	348	340	337	330	350	66	353	335	346	338	351	349	339	353	322	345	345	347	344
B	348	351	341	341	345	346	338	338	350	336	71	347	346	345	343	319	344	345	349	343	343	327	347	349
C	343	291	287	351	353	347	337	346	346	345	66	346	345	325	323	352	348	350	350	346	346	345	345	343
D	354	357	349	355	354	345	333	362	347	159	71	349	341	350	308	350	339	355	283	344	345	347	343	345
E	345	353	357	361	354	354	356	356	359	352	66	355	352	336	359	361	351	351	344	348	352	357	318	348
F	347	350	348	355	358	350	355	355	347	361	70	346	354	348	357	354	347	358	350	357	355	188	332	350
G	342	357	357	358	342	356	360	327	361	346	72	353	351	358	355	282	348	338	366	360	356	352	346	352
H	354	327	360	350	343	353	361	352	352	348	65	346	340	358	218	361	354	357	349	360	354	345	Invalid	Invalid
I	348	345	359	348	354	359	362	249	352	357	67	359	357	352	280	356	351	355	351	290	350	352	344	353
J	345	293	350	343	352	349	348	331	360	357	66	350	357	344	350	348	357	313	353	355	355	348	346	344
K	347	353	353	366	358	354	359	Invalid	354	363	79	355	354	348	323	361	356	348	346	224	348	377	347	352
L	347	344	351	350	348	357	353	352	338	348	69	359	378	353	347	354	344	355	276	353	354	356	323	349
M	339	354	263	357	351	351	353	337	352	354	55	347	347	353	350	340	346	355	336	350	366	357	370	345
N	346	349	343	346	346	347	349	327	349	359	69	357	348	338	353	335	348	354	354	116	356	355	332	347
O	304	353	346	347	351	350	356	350	349	348	66	347	338	349	345	357	348	349	350	357	355	349	355	354
P	350	349	357	347	341	344	345	348	342	346	62	346	346	342	343	352	344	348	349	352	347	348	349	350
RAPS04A.2
<>	1	2	3	4	5	6	7	8	9	10	11	12	13	14	15	16	17	18	19	20	21	22	23	24
A	343	346	347	356	353	350	346	345	351	351	65	350	335	347	347	347	327	346	351	341	352	352	340	345
B	317	346	347	348	350	348	349	349	353	347	65	354	346	346	334	351	345	342	346	293	338	353	356	349
C	344	350	351	349	335	343	349	350	347	349	66	351	335	349	346	318	348	369	352	339	347	344	350	347
D	346	344	280	338	343	342	356	346	343	268	61	343	346	349	290	345	345	363	345	335	349	344	107	345
E	343	350	343	344	340	353	338	350	341	321	67	341	348	353	346	347	342	348	345	254	349	349	350	351
F	344	349	336	343	333	348	358	333	350	321	67	345	354	348	345	337	349	346	346	337	353	350	349	353
G	346	351	120	353	343	354	353	355	355	354	66	348	354	349	349	355	350	358	357	352	306	355	351	361
H	344	343	346	344	347	341	357	351	353	345	67	350	344	351	317	355	354	352	348	359	349	346	351	349
I	344	344	351	346	359	355	350	354	352	352	60	351	345	343	348	350	347	353	356	356	352	352	351	360
J	354	350	302	356	340	316	335	344	352	356	69	352	342	349	306	328	349	354	354	352	367	342	354	331
K	344	355	366	347	354	363	349	358	365	367	72	349	358	346	364	360	363	359	367	348	363	354	355	346
L	347	349	353	350	350	348	354	353	353	344	68	349	357	352	354	350	349	352	355	363	321	356	335	353
M	345	354	353	356	353	354	351	353	354	354	71	349	353	352	190	344	365	363	350	363	353	353	358	352
N	377	338	353	350	333	347	354	342	349	197	60	344	354	356	354	355	350	350	350	348	357	353	351	346
O	350	347	353	331	358	349	340	338	335	351	64	347	352	356	355	349	352	353	306	379	338	355	359	331
P	347	345	352	359	351	346	348	349	349	342	66	348	347	350	346	342	346	347	Invalid	358	358	345	Invalid	353
RAPS04A.3
<>	1	2	3	4	5	6	7	8	9	10	11	12	13	14	15	16	17	18	19	20	21	22	23	24
A	314	332	336	310	349	349	338	348	347	334	70	345	354	350	337	331	313	346	348	359	344	347	335	344
B	341	345	346	342	351	345	347	346	347	345	69	348	339	327	329	342	345	344	354	343	Invalid	351	352	355
C	353	357	364	349	357	346	349	344	333	348	68	345	345	352	344	347	353	353	338	344	345	347	349	348
D	352	329	326	345	350	341	351	345	348	342	61	353	350	264	343	351	221	345	340	327	326	199	351	355
E	348	356	358	355	360	357	355	362	351	335	68	348	346	344	344	355	345	358	359	345	346	330	352	350
F	350	358	355	358	354	358	356	354	346	347	65	348	349	341	352	354	359	363	355	345	355	345	347	359
G	344	Invalid	354	324	360	356	365	291	357	353	65	356	338	351	350	327	319	360	348	362	355	353	347	344
H	356	355	358	350	360	353	348	342	330	353	91	355	243	347	355	356	349	349	347	359	349	355	346	328
I	351	359	353	362	323	352	Invalid	Invalid	354	355	64	347	350	345	347	370	359	360	349	324	339	356	341	354
J	357	340	347	357	353	360	350	353	344	355	61	355	317	357	360	354	355	355	344	358	356	345	359	349
K	343	323	360	360	352	349	356	277	352	343	69	358	354	358	362	354	345	355	350	327	358	Invalid	355	351
L	355	366	362	324	352	351	346	354	352	358	55	353	349	356	348	351	357	348	348	351	347	360	350	351
M	347	351	354	350	350	354	342	350	358	333	60	349	347	355	350	368	355	341	352	271	357	354	345	346
N	329	350	352	355	341	Invalid	351	343	354	345	69	348	348	358	354	357	353	345	355	353	351	246	349	348
O	348	346	343	343	356	352	350	356	352	338	61	344	352	351	332	277	344	359	350	353	353	346	343	Invalid
P	347	347	348	349	356	334	346	347	342	347	61	344	345	343	307	347	Invalid	345	338	350	323	344	356	352
RAPS04A.4
<>	1	2	3	4	5	6	7	8	9	10	11	12	13	14	15	16	17	18	19	20	21	22	23	24
A	312	346	340	349	346	340	338	347	329	347	68	344	353	346	349	359	344	340	349	255	348	346	346	350
B	345	369	346	347	346	350	346	343	343	349	70	347	353	349	349	346	353	348	342	356	346	342	350	352
C	343	345	346	348	345	352	350	352	349	273	69	348	352	337	354	347	343	342	344	353	348	348	355	345
D	345	349	346	345	350	350	345	343	348	347	71	348	349	355	352	347	353	344	338	354	346	340	346	351
E	347	346	351	350	342	356	351	355	344	346	62	346	336	346	345	359	349	318	350	340	310	349	344	348
F	339	346	359	355	345	352	350	338	342	276	60	342	346	347	349	347	356	345	347	331	349	326	344	336
G	345	352	226	348	343	340	357	356	345	313	59	344	342	344	345	347	340	Invalid	344	351	360	333	349	351
H	340	236	352	355	345	350	352	357	356	Invalid	62	351	350	349	350	348	350	352	349	351	348	346	340	Invalid
I	342	345	360	344	352	359	352	Invalid	353	347	55	348	342	350	326	351	354	355	349	352	351	347	350	348
J	340	351	355	268	350	355	345	355	365	351	60	354	348	355	349	352	341	342	355	364	361	353	345	348
K	342	343	354	363	349	355	357	358	357	360	69	351	311	336	362	357	356	Invalid	362	363	355	354	353	346
L	349	350	351	353	349	363	339	357	352	353	65	347	347	342	351	356	352	354	314	360	354	352	350	270
M	340	347	354	353	363	367	354	356	371	Invalid	71	343	Invalid	351	335	349	354	Invalid	358	356	353	366	343	315
N	351	354	359	352	353	345	354	134	349	349	63	347	317	276	343	355	356	369	342	301	339	368	353	352
O	337	346	336	Invalid	355	354	347	345	352	344	59	347	347	351	318	346	343	353	349	352	357	351	341	346
P	340	347	349	350	346	349	343	346	341	311	66	344	357	343	346	346	345	349	348	204	347	341	355	342
RAPS05A.1
<>	1	2	3	4	5	6	7	8	9	10	11	12	13	14	15	16	17	18	19	20	21	22	23	24
A	343	352	349	344	346	340	341	351	346	337	61	349	345	355	348	346	350	351	351	345	317	349	342	345
B	342	345	340	343	344	212	338	349	347	349	69	342	355	356	341	Invalid	330	350	348	349	346	349	350	348
C	347	345	345	331	342	340	344	344	342	352	66	352	300	335	347	351	338	346	341	349	343	347	353	347
D	348	337	350	346	347	345	346	341	344	350	65	344	348	351	342	351	346	345	350	345	346	344	345	354
E	348	343	330	353	349	347	350	348	345	339	64	342	345	349	355	353	349	Invalid	343	Invalid	348	316	347	345
F	345	351	349	338	340	349	346	339	347	344	68	339	342	350	340	345	344	327	350	320	350	345	344	354
G	343	346	346	318	345	352	349	351	346	348	61	342	348	337	347	351	Invalid	345	356	343	353	344	343	344
H	347	344	222	329	344	350	340	121	352	Invalid	71	339	347	344	363	340	354	342	354	348	345	339	340	341
I	341	344	355	330	353	354	360	368	348	324	61	347	343	352	344	346	323	360	354	357	Invalid	350	318	343
J	354	343	348	342	331	349	351	357	349	346	62	351	345	347	350	356	355	351	351	357	355	353	352	349
K	349	347	357	355	338	359	369	353	381	353	75	350	354	302	351	Invalid	359	346	358	Invalid	354	357	352	351
L	357	355	349	346	350	352	357	344	345	348	68	348	349	350	339	361	357	346	347	354	353	348	352	345
M	343	344	355	336	349	349	354	350	329	354	67	350	331	350	354	357	350	353	343	361	354	349	349	357
N	348	351	354	348	348	355	351	343	353	345	62	348	341	337	204	355	350	359	350	359	338	358	353	351
O	339	340	354	350	347	349	323	342	343	348	61	345	344	358	339	275	347	320	344	348	353	351	255	341
P	350	344	340	345	345	342	342	341	334	342	59	344	241	343	345	344	339	344	341	343	359	344	344	348
RAPS05A.2
<>	1	2	3	4	5	6	7	8	9	10	11	12	13	14	15	16	17	18	19	20	21	22	23	24
A	340	357	322	344	351	343	340	340	342	343	69	352	354	345	341	346	343	347	368	351	340	346	348	345
B	339	346	345	337	345	335	346	342	343	344	58	347	347	345	345	342	342	343	344	350	345	349	343	354
C	253	349	351	345	340	347	351	348	344	196	68	348	340	350	343	345	344	356	348	344	331	344	369	323
D	340	350	342	344	352	345	354	350	339	343	61	341	337	338	346	251	348	350	332	334	344	345	224	345
E	347	347	366	347	353	350	357	346	349	349	61	350	341	347	341	348	345	342	354	357	349	346	349	350
F	346	346	344	338	348	340	347	347	340	348	65	348	348	348	347	356	349	360	344	346	349	348	340	349
G	353	359	360	325	352	357	355	357	358	346	65	356	343	345	351	360	351	329	333	358	359	347	332	352
H	343	347	365	338	339	351	340	347	344	310	60	355	350	356	358	354	350	331	346	355	352	345	348	350
I	344	353	357	343	358	361	350	353	359	355	62	351	319	343	312	358	355	351	344	321	355	350	346	314
J	340	342	348	351	353	346	342	351	351	359	63	358	351	356	352	351	356	354	335	356	354	350	343	341
K	336	359	356	352	349	354	355	359	363	353	76	354	357	356	354	353	346	355	348	356	358	361	347	352
L	354	342	349	348	347	356	349	324	344	351	65	355	333	357	354	357	356	357	352	350	358	355	348	345
M	345	351	351	354	353	355	353	351	354	354	60	345	358	358	352	350	350	356	342	357	353	354	346	344
N	344	348	348	347	345	340	354	343	340	345	52	353	351	347	340	339	355	351	350	297	348	354	355	352
O	345	348	344	347	357	355	349	353	348	350	61	349	351	255	344	344	354	349	310	359	347	350	350	343
P	340	342	340	355	343	335	344	343	336	337	56	342	346	335	343	348	337	348	342	349	344	348	352	354
RAPS05A.3
<>	1	2	3	4	5	6	7	8	9	10	11	12	13	14	15	16	17	18	19	20	21	22	23	24
A	348	342	345	346	345	345	341	349	346	341	64	346	Invalid	345	342	328	217	341	343	343	336	342	347	352
B	340	338	337	342	338	291	340	343	334	343	58	345	347	347	348	328	347	334	340	349	343	341	344	345
C	333	294	344	339	Invalid	345	344	350	334	345	71	341	348	341	339	346	340	345	338	348	344	330	341	343
D	344	346	349	344	337	346	348	344	345	346	63	349	347	351	339	340	343	356	343	345	348	339	347	350
E	337	348	349	357	345	309	Invalid	199	343	346	65	351	344	346	346	360	351	352	349	344	351	347	350	353
F	348	332	355	342	362	358	353	352	348	356	71	351	342	348	345	284	344	350	348	348	351	344	351	344
G	346	358	346	362	355	361	351	313	351	369	59	343	319	342	352	329	341	353	350	356	355	344	352	352
H	353	351	346	348	345	349	300	348	358	355	58	349	352	360	351	325	360	360	Invalid	352	350	343	350	324
I	348	353	358	351	360	349	333	353	356	352	59	360	311	358	350	350	351	355	357	362	354	328	345	342
J	342	350	347	324	346	350	331	347	340	357	72	357	353	349	353	307	358	361	357	362	323	344	347	351
K	336	357	353	320	351	336	352	353	355	356	69	352	353	357	358	356	355	354	347	355	Invalid	348	358	348
L	347	338	352	351	350	134	349	343	347	356	69	357	344	368	353	359	340	352	302	348	354	352	347	347
M	346	350	345	345	347	345	352	359	309	Invalid	62	354	351	353	357	351	355	354	355	346	317	355	340	303
N	339	341	344	348	323	348	356	352	355	354	63	347	351	354	354	351	358	359	354	357	355	361	358	352
O	341	340	351	359	354	355	345	349	347	347	62	350	341	351	351	328	355	336	352	354	354	348	357	331
P	283	343	316	338	341	348	334	354	334	338	63	341	345	333	344	353	346	348	342	352	356	374	350	350
RAPS05A.4
<>	1	2	3	4	5	6	7	8	9	10	11	12	13	14	15	16	17	18	19	20	21	22	23	24
A	348	345	342	348	280	248	346	340	215	344	70	343	341	336	339	347	324	345	318	345	343	345	345	343
B	312	340	350	332	335	340	Invalid	343	320	342	66	344	339	348	335	341	351	191	354	348	346	337	345	335
C	346	350	349	344	225	349	345	344	348	344	54	348	340	347	319	326	345	341	350	354	344	345	348	305
D	244	346	Invalid	341	352	343	355	348	347	347	71	348	328	349	339	340	342	340	335	331	345	340	341	351
E	345	349	356	353	349	349	354	354	Invalid	344	59	345	343	348	351	357	336	355	349	345	339	341	344	344
F	344	327	352	351	351	349	349	347	351	347	60	345	353	342	355	350	348	353	347	352	335	343	338	338
G	340	353	356	348	355	352	351	350	Invalid	360	62	344	338	260	353	354	348	355	352	356	363	351	339	345
H	346	363	349	341	354	349	313	353	313	345	65	358	343	353	351	322	345	85	347	347	346	342	345	332
I	345	350	338	347	357	356	351	350	353	334	71	355	354	350	360	348	340	352	363	361	352	348	346	348
J	342	337	339	350	345	351	348	360	353	259	76	354	354	357	358	355	354	358	357	354	358	317	343	333
K	346	358	354	265	350	359	355	357	308	354	77	356	361	356	353	207	339	358	347	354	358	Invalid	348	349
L	348	342	348	348	344	351	329	349	352	309	63	351	356	210	355	355	353	352	361	345	333	357	356	367
M	337	340	351	352	Invalid	352	351	343	357	349	67	346	358	361	348	353	355	343	351	349	359	356	354	334
N	340	347	351	351	333	353	348	348	347	352	61	357	353	283	356	359	361	348	362	350	355	350	305	346
O	336	346	227	313	288	Invalid	338	347	346	Invalid	58	348	340	345	343	352	351	329	347	351	296	355	350	348
P	Invalid	353	354	353	347	243	341	231	313	321	63	352	334	343	343	350	317	339	300	343	342	356	341	356
RAPS06A.1
<>	1	2	3	4	5	6	7	8	9	10	11	12	13	14	15	16	17	18	19	20	21	22	23	24
A	349	351	346	310	336	344	312	344	Invalid	189	58	347	334	Invalid	347	353	347	345	343	346	354	339	350	349
B	336	341	351	343	347	342	342	347	341	369	75	343	300	354	348	341	342	342	344	345	351	346	342	262
C	337	351	348	345	360	343	318	347	343	331	72	344	346	351	344	346	341	346	342	Invalid	365	353	343	333
D	344	346	346	349	341	345	342	343	348	348	69	348	347	347	349	343	346	345	348	350	336	Invalid	349	347
E	343	353	345	346	337	350	351	353	349	297	63	351	328	349	349	355	355	340	348	340	347	347	347	351
F	346	296	340	335	341	349	348	347	355	335	66	345	339	343	347	342	345	350	352	359	354	330	349	354
G	345	348	352	348	353	352	Invalid	348	356	349	63	347	349	349	337	355	348	342	348	356	355	343	319	344
H	280	350	346	349	344	346	187	354	349	348	67	347	349	349	351	374	349	349	370	363	343	350	347	340
I	339	324	341	355	358	351	294	348	343	344	61	344	348	340	340	352	345	346	354	349	359	348	349	351
J	352	351	346	356	355	345	344	345	351	351	68	346	350	353	361	358	351	351	351	348	351	366	360	350
K	346	352	357	356	354	356	332	352	356	364	72	346	354	351	361	355	362	367	358	362	355	360	351	347
L	346	347	357	366	336	350	328	353	352	351	65	343	342	349	363	350	354	354	360	362	Invalid	358	350	346
M	345	352	357	357	353	361	353	337	Invalid	357	69	346	336	349	344	354	275	362	360	345	359	357	352	297
N	349	354	347	356	341	349	261	342	336	350	62	345	335	345	337	341	357	351	361	339	342	361	360	363
O	344	358	353	352	351	348	349	340	342	343	64	350	348	349	343	349	352	348	358	355	348	357	359	358
P	339	354	346	340	349	339	340	348	346	360	65	344	343	356	352	348	346	345	350	360	355	356	367	350
RAPS06A.2
<>	1	2	3	4	5	6	7	8	9	10	11	12	13	14	15	16	17	18	19	20	21	22	23	24
A	348	354	343	351	341	347	345	296	349	341	64	347	345	351	340	346	352	349	349	344	346	344	346	351
B	337	339	340	365	347	342	342	341	343	342	69	348	Invalid	349	351	352	338	342	347	348	347	348	348	348
C	345	355	363	350	301	345	68	71	348	343	62	347	341	346	342	330	264	351	342	345	350	317	355	332
D	341	345	329	345	Invalid	347	348	341	334	345	66	345	346	347	349	347	349	345	352	342	355	344	357	357
E	350	373	365	359	356	352	360	219	349	351	61	352	356	258	357	350	347	355	352	344	350	366	329	347
F	338	352	Invalid	357	354	358	270	350	342	354	70	348	342	351	354	340	344	361	357	356	356	351	341	350
G	348	362	363	353	359	365	358	355	356	362	63	341	287	345	356	359	345	323	334	356	359	359	348	327
H	341	347	303	345	357	Invalid	345	352	348	359	66	351	284	350	352	355	355	346	349	356	352	347	351	352
I	348	356	358	358	358	360	366	327	357	171	70	358	360	222	350	355	352	352	358	363	352	345	353	349
J	338	345	310	352	352	350	342	305	337	344	75	350	356	352	354	355	355	351	349	355	354	353	350	336
K	348	362	354	360	358	353	362	337	352	345	67	360	353	361	360	355	362	358	356	270	358	351	348	355
L	350	346	340	345	352	343	349	347	347	339	62	351	360	321	358	355	354	354	308	352	358	359	354	351
M	292	375	354	341	347	356	359	356	355	352	62	342	358	364	336	355	341	353	364	345	359	352	350	364
N	315	353	345	343	347	347	315	354	359	357	66	347	352	356	354	340	348	303	345	350	341	341	358	347
O	313	352	347	345	346	359	353	353	354	354	69	348	352	356	353	328	349	356	315	352	354	304	358	354
P	346	338	350	349	327	233	340	349	342	332	64	347	345	345	336	346	360	341	350	357	352	280	356	356
RAPS06A.3
<>	1	2	3	4	5	6	7	8	9	10	11	12	13	14	15	16	17	18	19	20	21	22	23	24
A	354	335	350	350	345	351	352	351	354	348	69	351	351	347	345	350	352	327	347	338	347	359	360	353
B	346	349	320	343	347	347	347	348	351	343	68	348	355	350	355	347	347	340	347	349	353	344	352	340
C	352	355	372	334	361	355	350	354	348	351	59	343	350	354	355	348	344	348	343	341	323	350	350	351
D	332	358	364	365	356	356	355	345	355	345	67	349	366	348	349	360	358	352	353	350	355	358	352	350
E	348	363	358	Invalid	359	363	362	310	360	347	70	356	354	347	345	351	350	357	351	354	339	349	350	351
F	354	353	346	356	367	358	348	358	351	350	64	351	351	344	346	344	322	359	355	352	355	347	349	351
G	348	356	359	359	356	323	359	352	333	359	71	350	350	355	362	323	357	353	345	361	355	345	334	343
H	351	360	319	353	347	354	361	350	355	357	62	354	351	321	364	357	175	350	351	352	349	Invalid	340	352
I	349	358	356	360	358	346	357	349	362	354	68	359	362	347	359	Invalid	363	358	357	369	372	360	355	346
J	348	343	323	353	366	357	354	358	365	359	65	357	353	342	352	358	361	361	359	349	347	351	354	357
K	354	361	358	359	344	355	352	354	353	349	74	354	335	355	350	314	373	355	352	303	358	354	350	345
L	339	350	349	351	348	353	359	358	357	359	61	359	354	356	353	362	353	347	346	353	325	359	350	347
M	347	347	349	363	354	344	351	351	351	356	59	350	361	355	349	353	356	352	360	353	348	366	350	346
N	349	360	357	351	322	353	315	355	349	356	63	354	360	355	336	364	354	360	353	321	347	347	354	352
O	349	342	253	348	350	350	345	356	349	347	54	354	353	350	346	347	342	360	351	346	354	354	356	358
P	346	348	346	355	341	347	343	346	348	350	64	348	226	319	345	335	348	350	352	348	352	354	356	360
RAPS06A.4
<>	1	2	3	4	5	6	7	8	9	10	11	12	13	14	15	16	17	18	19	20	21	22	23	24
A	344	340	336	337	348	349	344	343	334	334	65	346	348	347	347	298	346	355	344	342	365	352	340	351
B	348	347	337	345	340	341	346	346	342	347	61	352	342	341	346	340	345	329	343	347	348	343	351	286
C	352	345	342	343	347	337	346	347	341	348	61	351	334	350	338	339	324	346	345	347	348	344	350	347
D	337	343	348	348	332	331	356	350	350	348	56	345	345	344	347	341	341	365	347	349	350	351	343	354
E	345	349	350	346	340	353	354	354	349	345	72	347	329	348	353	343	350	344	337	334	349	344	350	338
F	344	342	343	350	347	347	351	350	348	349	64	349	343	347	337	350	356	354	343	346	354	348	268	340
G	361	361	358	350	345	347	358	358	342	358	64	348	346	357	353	354	350	354	356	Invalid	350	353	354	349
H	325	335	360	348	349	349	354	360	352	313	63	343	351	336	354	200	347	351	360	358	347	352	358	348
I	347	62	352	356	348	365	357	356	355	339	63	348	339	250	326	345	Invalid	352	363	352	357	349	349	354
J	348	345	353	351	353	357	348	349	364	317	65	350	341	351	350	351	342	345	354	354	356	349	349	349
K	349	Invalid	355	348	330	321	351	357	263	354	58	347	363	Invalid	359	355	359	353	350	360	371	357	352	Invalid
L	352	351	341	352	345	341	345	350	351	341	70	352	362	344	359	359	287	337	333	348	362	354	348	344
M	344	350	353	353	354	355	367	347	354	347	67	350	348	328	356	353	361	365	356	353	301	348	356	346
N	345	355	348	355	350	359	346	343	340	351	65	350	352	352	352	350	359	343	360	361	341	359	353	339
O	345	346	347	349	327	347	361	350	234	348	67	343	283	325	348	351	354	350	353	352	355	355	357	362
P	342	346	353	350	347	347	351	344	353	344	62	345	361	350	305	357	347	345	345	347	354	348	354	327
RAPS07A.1
<>	1	2	3	4	5	6	7	8	9	10	11	12	13	14	15	16	17	18	19	20	21	22	23	24
A	344	342	346	336	347	345	346	344	350	331	64	349	338	348	345	354	335	343	352	345	350	353	356	350
B	343	344	352	345	347	346	345	345	281	343	69	345	344	342	349	345	351	352	343	341	350	346	362	349
C	338	350	350	342	351	348	340	342	334	347	60	352	350	343	345	348	344	349	349	346	Invalid	292	348	354
D	350	345	352	340	344	348	354	361	348	351	74	347	345	276	344	350	Invalid	351	348	346	348	343	347	349
E	355	349	345	350	350	351	354	352	352	344	63	351	341	348	345	347	345	349	352	357	349	341	356	349
F	344	341	356	345	340	341	359	343	357	350	66	352	341	358	341	347	347	347	343	354	348	349	352	357
G	349	347	343	350	349	356	352	356	346	356	66	352	350	352	357	350	344	363	352	356	347	343	350	352
H	345	342	358	357	340	354	358	354	356	355	67	349	345	350	346	353	353	349	345	362	355	348	346	319
I	349	Invalid	343	351	352	357	356	355	349	342	62	350	346	345	346	347	349	360	359	355	352	342	347	350
J	342	353	353	356	351	352	344	348	351	344	63	343	337	357	361	357	351	353	344	353	348	350	348	342
K	345	345	364	356	356	363	368	354	351	331	61	350	354	351	360	361	356	362	345	364	360	330	352	354
L	273	347	344	356	345	355	356	350	354	347	54	344	353	344	354	349	345	347	356	347	288	358	348	348
M	341	350	352	354	341	350	341	346	363	353	71	354	351	354	355	351	356	360	358	348	357	357	348	350
N	347	333	349	282	352	344	352	348	343	348	63	345	350	345	346	349	378	352	323	357	331	312	349	348
O	342	342	351	355	349	353	95	347	344	342	53	351	350	339	357	329	347	353	350	358	361	357	355	356
P	347	340	347	351	345	346	302	340	340	346	66	341	348	347	345	348	362	351	350	358	355	351	354	351
RAPS07A.2
<>	1	2	3	4	5	6	7	8	9	10	11	12	13	14	15	16	17	18	19	20	21	22	23	24
A	350	352	358	354	348	354	371	342	335	348	70	351	332	341	353	351	358	304	350	346	345	368	347	348
B	343	351	345	349	339	345	348	324	355	244	64	347	342	326	345	343	344	344	347	344	347	351	326	348
C	345	361	341	353	344	345	344	353	298	351	65	349	354	349	346	344	360	344	336	346	348	216	349	345
D	338	345	322	348	347	348	359	353	343	345	68	345	343	323	348	344	344	350	359	348	348	342	341	317
E	339	353	353	358	363	362	352	355	349	353	68	343	350	355	365	353	356	354	355	343	349	339	351	347
F	351	342	353	350	347	349	350	352	346	344	63	350	342	344	340	355	347	352	346	350	355	354	346	354
G	356	358	368	358	356	356	353	356	356	349	67	351	346	341	353	360	344	359	347	349	348	351	351	350
H	346	354	330	356	361	353	349	354	318	347	68	357	357	337	367	155	350	357	353	356	349	342	348	349
I	344	312	361	358	377	363	355	356	354	355	63	351	351	348	301	350	360	339	355	356	356	343	347	346
J	343	347	356	353	354	354	357	342	358	354	68	355	360	351	352	352	346	357	343	353	362	341	346	347
K	351	354	357	358	351	354	356	353	354	Invalid	65	355	365	362	363	353	339	359	354	358	352	367	343	336
L	354	351	342	Invalid	352	351	361	352	348	352	63	353	353	348	353	353	355	353	353	355	353	353	353	Invalid
M	347	360	360	348	355	356	346	360	352	362	62	349	355	347	357	357	310	354	356	347	363	357	338	354
N	340	348	354	354	314	354	354	349	352	350	67	351	344	345	348	342	347	347	357	353	344	354	336	346
O	352	348	355	348	350	355	348	350	346	351	67	349	351	357	345	352	352	350	344	332	356	346	359	342
P	350	348	351	349	351	318	343	343	345	338	60	343	343	346	342	350	342	306	343	338	342	351	348	345
RAPS07A.3
<>	1	2	3	4	5	6	7	8	9	10	11	12	13	14	15	16	17	18	19	20	21	22	23	24
A	346	338	345	343	347	294	346	343	346	350	65	347	346	344	345	347	352	309	346	350	341	352	359	346
B	348	338	330	344	333	349	344	348	353	347	65	344	348	344	354	344	347	348	339	274	374	341	340	348
C	348	340	348	344	341	339	328	354	347	341	65	346	326	328	348	227	345	346	347	343	347	346	349	347
D	350	347	347	341	352	348	355	361	349	331	59	352	347	Invalid	341	346	298	349	340	348	342	345	345	347
E	346	353	359	346	358	353	357	362	355	329	68	349	352	345	344	288	351	347	349	335	346	352	343	352
F	348	348	352	351	351	346	351	347	300	355	70	354	345	364	341	349	346	357	350	353	340	342	315	350
G	349	350	350	358	351	349	357	354	333	322	65	348	340	339	359	360	343	351	344	362	356	344	351	356
H	352	356	348	345	355	355	361	364	351	354	51	350	347	351	356	356	350	349	320	360	346	351	345	349
I	341	339	359	361	355	349	Invalid	348	353	357	60	351	362	346	358	355	352	340	361	359	358	341	342	345
J	341	339	355	349	349	349	349	349	339	332	74	356	355	343	Invalid	Invalid	360	314	355	361	355	333	349	340
K	349	346	353	355	350	351	359	357	359	355	75	359	354	345	360	329	364	345	340	356	357	333	355	343
L	351	345	349	348	349	355	352	335	343	353	64	350	354	353	347	360	350	292	355	355	356	Invalid	350	348
M	345	363	348	356	358	353	353	368	351	367	63	350	356	359	351	355	362	347	361	348	355	365	348	357
N	343	328	358	346	352	242	352	352	357	353	62	352	328	355	347	215	354	361	356	349	371	353	358	346
O	342	350	327	351	351	352	343	348	350	322	57	345	347	347	353	354	338	345	354	345	344	347	357	354
P	348	343	350	345	356	340	344	348	345	342	53	347	345	323	336	343	342	342	350	324	353	332	347	352
RAPS07A.4
<>	1	2	3	4	5	6	7	8	9	10	11	12	13	14	15	16	17	18	19	20	21	22	23	24
A	350	346	349	346	343	342	342	346	324	325	71	340	346	347	346	351	350	341	353	344	345	352	352	342
B	339	350	344	336	345	357	346	343	342	351	67	349	355	343	345	351	341	341	352	349	356	345	349	349
C	349	348	348	349	345	341	353	352	351	342	63	350	346	354	349	329	348	362	348	342	348	347	347	346
D	342	344	351	348	337	346	352	348	344	348	67	349	300	350	355	346	350	355	350	354	353	340	349	348
E	348	348	355	354	333	308	352	346	362	346	65	352	Invalid	352	313	353	352	345	341	349	349	332	349	351
F	349	351	339	352	351	327	355	351	350	344	51	347	352	349	348	348	356	351	351	337	354	346	346	347
G	347	360	354	356	349	359	355	358	348	357	68	350	338	356	327	347	350	347	360	357	364	303	340	346
H	316	351	345	275	344	366	362	355	351	351	58	348	361	345	350	336	358	347	350	361	345	351	357	348
I	343	344	356	358	353	369	356	357	333	358	61	349	344	341	Invalid	343	353	356	356	353	357	Invalid	343	346
J	349	345	344	354	349	348	356	345	352	339	61	347	347	348	359	351	351	343	350	356	349	354	304	347
K	346	350	Invalid	360	357	351	364	362	353	347	68	350	354	352	356	355	362	336	360	360	359	357	349	341
L	347	350	350	366	353	Invalid	347	353	351	353	67	344	349	350	351	355	328	356	358	361	332	354	352	348
M	353	355	353	351	359	358	357	Invalid	357	352	73	350	353	335	293	355	366	360	360	359	357	371	343	358
N	343	341	352	348	350	354	344	343	348	348	63	348	347	345	345	360	351	339	345	355	365	356	350	347
O	346	351	350	360	350	351	326	345	346	346	70	348	350	322	338	351	351	344	346	357	348	364	352	313
P	341	344	344	334	346	342	329	346	341	342	70	351	345	348	343	345	341	352	358	347	355	339	353	353
RAPS08A.1
<>	1	2	3	4	5	6	7	8	9	10	11	12	13	14	15	16	17	18	19	20	21	22	23	24
A	344	347	345	347	351	349	340	345	348	352	63	346	347	344	347	347	346	348	344	350	347	345	347	344
B	347	342	342	348	338	344	346	346	344	336	70	347	356	353	351	352	360	347	350	344	349	353	303	341
C	341	342	355	346	352	347	350	329	353	346	62	352	338	349	346	347	291	344	341	206	342	351	350	347
D	336	348	340	347	354	356	350	344	348	350	66	350	Invalid	343	348	351	347	330	343	355	346	350	349	349
E	320	346	335	345	355	354	352	348	358	344	71	348	347	353	354	347	350	356	357	352	352	353	350	341
F	346	351	357	345	352	315	364	351	350	338	65	349	339	346	344	342	344	355	354	351	348	350	352	357
G	348	329	358	359	354	357	343	347	354	348	57	348	325	351	Invalid	342	339	351	344	362	350	354	342	347
H	340	Invalid	267	344	344	355	351	346	356	348	58	341	341	348	343	Invalid	352	350	357	359	353	352	342	348
I	353	349	348	350	351	354	355	369	355	309	62	345	350	337	347	353	343	356	355	353	251	347	333	345
J	345	304	354	343	347	345	355	347	354	353	67	350	337	338	Invalid	330	352	351	353	356	360	357	345	338
K	347	350	356	349	354	357	361	362	360	364	66	356	355	351	360	353	356	358	357	357	358	366	349	349
L	347	322	361	353	359	343	358	351	356	351	67	351	281	353	351	359	349	363	346	360	359	358	268	348
M	348	356	354	354	357	359	352	358	353	355	80	351	347	346	362	108	355	361	352	346	371	355	356	351
N	344	354	355	351	299	340	101	354	309	333	55	345	350	350	351	351	359	367	Invalid	363	354	355	355	347
O	341	345	346	357	351	345	350	344	353	351	65	357	339	347	353	352	350	355	352	354	355	364	355	349
P	345	350	345	267	345	344	347	345	343	354	67	340	215	354	349	311	264	352	344	352	353	351	354	355
RAPS08A.2
<>	1	2	3	4	5	6	7	8	9	10	11	12	13	14	15	16	17	18	19	20	21	22	23	24
A	347	340	332	357	166	346	320	337	349	349	70	352	343	354	348	348	352	348	341	347	357	350	348	346
B	346	340	349	341	332	345	352	346	348	352	72	351	344	351	352	147	354	352	354	351	347	359	347	352
C	352	340	347	341	353	341	350	349	321	350	72	348	350	355	356	350	354	362	352	360	359	354	351	351
D	344	349	357	340	353	346	347	164	350	345	75	345	344	374	347	351	356	360	346	352	357	342	347	341
E	349	347	354	350	354	353	360	350	349	350	67	346	354	363	351	354	355	350	354	355	346	304	354	250
F	355	347	347	348	349	371	356	344	349	356	70	349	344	358	345	350	350	353	365	362	363	350	357	304
G	336	346	347	355	333	321	354	353	351	148	72	350	351	350	329	357	348	350	352	268	352	354	346	348
H	349	334	346	348	337	348	353	355	Invalid	347	62	351	247	286	347	345	349	350	353	360	356	328	332	221
I	347	338	348	343	331	346	355	358	264	326	63	351	342	348	330	344	338	358	352	348	340	348	354	364
J	344	349	347	355	346	356	343	345	349	346	64	352	348	346	347	351	347	348	355	356	360	342	358	355
K	322	350	356	355	284	357	359	354	354	350	71	351	292	351	349	360	365	351	305	361	354	360	337	349
L	353	347	351	341	344	354	361	314	358	359	64	345	347	355	336	351	354	236	355	337	360	144	355	314
M	347	348	360	353	359	370	351	Invalid	350	355	68	353	348	356	353	355	347	359	370	353	352	353	336	348
N	277	345	353	346	354	340	348	343	348	206	65	348	336	347	341	355	358	353	348	366	365	369	350	357
O	Invalid	354	345	357	353	350	351	351	351	294	67	344	346	357	366	352	359	328	367	364	357	354	362	344
P	348	350	345	343	350	345	356	346	344	329	54	344	342	344	333	363	349	347	352	354	365	346	353	359
RAPS08A.3
<>	1	2	3	4	5	6	7	8	9	10	11	12	13	14	15	16	17	18	19	20	21	22	23	24
A	335	349	351	347	350	347	349	348	354	Invalid	66	347	350	Invalid	334	289	350	348	350	Invalid	348	341	347	348
B	349	344	344	332	339	330	341	347	348	296	64	345	355	346	350	349	346	349	351	351	347	344	347	348
C	351	292	346	348	352	340	358	350	351	337	68	353	350	369	348	337	350	348	358	107	352	340	354	361
D	221	355	348	348	351	359	Invalid	345	348	343	59	344	339	349	345	346	353	354	348	348	348	349	333	358
E	347	353	358	374	356	356	357	361	351	349	68	353	354	350	342	347	352	357	366	356	352	350	293	347
F	357	355	349	345	352	349	357	351	350	354	60	349	348	353	353	Invalid	348	361	352	344	351	361	353	356
G	357	352	365	366	360	359	358	358	358	Invalid	70	349	351	333	357	343	349	358	355	365	359	344	348	341
H	343	353	351	351	352	347	351	352	361	344	67	354	354	353	357	359	359	Invalid	350	374	339	344	341	343
I	345	363	354	357	354	361	361	356	357	353	57	357	347	356	353	359	356	370	360	359	362	345	329	342
J	313	341	352	351	353	349	337	346	351	357	70	351	348	319	366	355	354	350	352	330	352	354	328	352
K	346	356	356	354	350	358	353	354	330	361	72	362	354	352	360	370	358	342	359	353	361	351	348	360
L	344	352	353	346	347	349	351	355	334	348	71	358	352	Invalid	359	357	358	347	350	330	361	330	343	326
M	349	353	351	353	342	367	353	353	342	361	66	354	351	352	363	348	354	342	342	342	361	Invalid	351	348
N	351	348	351	343	347	351	328	351	344	334	87	350	353	355	351	352	358	353	360	354	350	368	Invalid	345
O	347	349	345	356	351	349	315	345	281	345	65	351	351	348	350	347	353	368	342	353	352	352	354	357
P	307	345	346	344	350	324	345	340	344	333	62	342	344	349	346	325	332	345	346	331	358	350	355	317
RAPS08A.4
<>	1	2	3	4	5	6	7	8	9	10	11	12	13	14	15	16	17	18	19	20	21	22	23	24
A	349	351	350	346	347	343	326	348	350	325	64	353	351	355	339	346	352	351	350	350	350	340	348	340
B	344	347	354	345	349	351	346	345	345	356	68	347	346	343	348	356	346	356	354	351	346	356	340	351
C	343	350	349	269	281	346	344	348	352	345	67	352	351	346	348	347	346	280	348	359	355	361	354	361
D	342	351	360	347	342	68	346	302	330	322	62	347	347	358	350	354	347	345	341	343	350	316	339	351
E	350	348	352	351	358	358	354	350	349	351	75	345	350	350	353	341	337	353	359	339	350	326	348	358
F	207	360	349	342	321	353	346	349	353	352	70	343	365	320	361	324	335	348	349	352	352	349	347	352
G	351	352	358	349	345	333	356	355	351	358	63	348	353	348	349	353	352	351	359	Invalid	346	307	346	349
H	243	329	359	353	355	351	329	350	359	337	68	350	345	347	365	353	345	342	340	377	352	352	360	351
I	351	353	355	350	346	359	361	361	355	351	62	350	348	343	307	344	351	357	336	Invalid	360	351	351	346
J	351	346	356	341	321	352	338	327	356	340	58	354	358	349	349	367	357	361	319	366	358	298	354	351
K	361	346	336	354	372	362	351	359	356	357	65	356	350	353	367	357	364	360	359	355	358	359	348	350
L	243	350	371	350	369	343	346	348	329	329	62	349	Invalid	349	358	358	353	358	347	356	361	345	358	362
M	347	352	355	350	358	361	349	358	355	357	61	353	355	352	355	357	336	359	356	357	360	358	351	351
N	Invalid	355	322	362	345	350	305	355	349	346	67	351	352	356	354	245	353	355	111	365	361	358	350	354
O	341	354	366	358	357	353	354	359	356	356	68	350	350	354	346	Invalid	344	343	361	379	345	357	356	350
P	333	350	355	351	346	351	339	347	350	345	61	347	350	354	347	339	347	352	324	346	355	357	351	357
RAPS09A.1
<>	1	2	3	4	5	6	7	8	9	10	11	12	13	14	15	16	17	18	19	20	21	22	23	24
A	346	349	348	345	351	206	346	347	343	352	69	350	344	349	348	342	351	351	345	346	342	352	329	343
B	341	335	342	345	351	344	343	350	353	345	59	348	350	348	351	348	341	328	352	350	353	348	335	352
C	352	352	350	349	320	348	336	352	347	346	58	347	344	347	348	349	339	351	350	328	343	353	348	351
D	346	353	347	346	101	345	307	348	335	348	61	345	355	346	346	Invalid	351	346	328	346	347	345	348	350
E	347	357	360	355	374	358	359	Invalid	352	344	69	348	345	347	358	339	341	364	365	356	355	336	354	350
F	349	352	307	355	356	351	355	350	344	339	57	357	348	346	356	Invalid	346	366	349	347	265	346	348	343
G	290	352	362	362	365	350	361	351	345	359	63	350	354	355	354	355	351	346	349	352	357	354	353	351
H	320	352	343	346	356	351	354	353	355	349	66	357	349	350	359	351	357	353	354	355	187	343	350	346
I	352	353	364	367	355	357	363	356	359	357	59	355	376	354	363	357	356	357	361	359	359	353	345	353
J	344	348	347	353	346	348	351	354	355	357	58	354	353	314	347	350	364	353	303	360	352	356	349	348
K	350	360	357	348	329	353	362	355	352	Invalid	72	354	342	346	354	351	360	355	353	357	361	357	334	350
L	354	349	349	348	350	347	340	350	351	354	66	357	336	356	355	358	361	349	358	358	354	311	343	353
M	343	356	356	353	350	358	368	356	348	348	58	352	357	357	351	351	354	353	349	349	351	355	346	339
N	344	317	346	347	320	357	363	351	307	346	69	358	352	349	355	333	358	335	356	353	352	355	361	349
O	345	223	345	167	355	355	346	346	351	346	56	354	349	353	340	351	354	352	319	358	354	346	353	350
P	340	349	348	350	360	349	340	345	345	345	58	348	347	347	346	344	341	332	339	350	351	352	350	350
RAPS09A.2
<>	1	2	3	4	5	6	7	8	9	10	11	12	13	14	15	16	17	18	19	20	21	22	23	24
A	352	353	287	294	351	203	357	299	351	349	70	345	347	348	343	351	348	352	359	344	354	348	350	343
B	343	350	338	354	320	345	352	344	345	352	60	349	347	345	349	272	280	197	349	343	349	347	340	349
C	347	307	347	346	361	328	250	350	347	347	65	347	324	347	331	224	340	348	348	162	337	342	351	346
D	350	352	352	347	348	341	353	353	353	350	71	348	345	355	347	356	347	356	343	350	339	347	349	349
E	160	352	353	348	338	352	365	375	356	347	69	347	351	334	350	355	350	350	344	347	343	335	348	Invalid
F	341	349	356	348	340	335	353	322	349	346	64	353	346	346	341	335	348	359	344	354	347	325	345	349
G	345	359	359	358	Invalid	362	355	357	356	354	62	353	349	245	357	365	348	353	348	353	361	350	345	363
H	352	356	353	354	349	364	354	284	325	351	64	358	354	349	358	340	355	341	343	360	351	348	346	349
I	341	367	345	359	363	358	361	351	354	363	63	355	352	355	357	352	356	357	358	355	346	332	349	339
J	342	289	341	360	357	341	371	353	348	310	69	352	354	350	356	352	358	358	354	361	354	336	351	346
K	356	353	342	351	378	347	222	354	349	350	71	360	130	358	357	346	355	332	353	334	361	356	351	351
L	357	350	178	346	350	352	350	354	350	353	64	354	346	359	357	354	343	364	356	351	361	358	354	345
M	344	358	345	358	355	359	340	352	363	351	67	351	356	354	357	358	359	322	356	346	363	357	354	356
N	349	350	355	349	349	354	359	355	352	349	69	348	353	349	355	340	359	360	261	357	359	353	352	350
O	342	343	288	341	352	360	352	353	345	346	64	347	350	345	346	330	348	358	349	338	350	284	347	357
P	345	350	325	352	346	341	267	345	345	344	62	348	344	350	350	307	353	347	340	347	331	372	360	350
RAPS09A.3
<>	1	2	3	4	5	6	7	8	9	10	11	12	13	14	15	16	17	18	19	20	21	22	23	24
A	347	344	350	345	333	351	352	341	349	334	62	346	343	344	353	343	343	337	350	Invalid	353	350	344	354
B	345	348	346	Invalid	346	350	347	348	351	346	58	344	348	349	347	353	357	342	336	344	345	345	344	350
C	348	316	345	330	361	347	353	347	Invalid	351	68	347	349	349	355	342	350	339	333	345	347	362	339	347
D	350	346	353	352	354	341	357	251	350	345	57	351	345	354	348	355	354	346	351	346	345	349	350	357
E	344	336	354	346	351	356	361	348	353	345	67	345	353	323	344	344	358	353	350	343	347	343	354	349
F	339	340	349	355	357	348	Invalid	353	359	352	61	355	346	74	352	360	348	350	355	356	355	326	346	347
G	348	358	359	357	359	359	353	354	333	353	61	346	364	355	360	354	350	Invalid	349	356	359	350	342	338
H	350	343	356	351	359	322	352	354	355	354	59	352	340	356	355	356	357	338	324	362	351	342	264	346
I	348	353	358	352	358	352	357	351	358	363	65	356	355	358	352	319	358	344	354	364	336	335	352	346
J	262	333	341	Invalid	317	355	352	353	348	352	60	359	357	356	351	355	360	333	352	348	346	339	338	298
K	345	361	357	355	353	329	357	370	352	354	71	353	359	350	359	357	354	348	359	354	357	354	349	342
L	353	352	354	351	Invalid	351	350	355	355	347	63	347	342	348	348	361	357	352	356	351	358	344	351	351
M	347	356	353	354	352	360	349	350	346	353	64	351	355	359	355	355	358	347	343	351	355	346	343	345
N	345	350	351	342	347	353	357	354	345	343	62	353	354	343	357	352	359	353	358	360	351	319	355	355
O	342	354	348	350	351	329	355	349	346	348	60	351	356	354	331	345	349	346	Invalid	350	357	346	352	348
P	347	347	351	345	349	343	326	336	343	342	66	349	346	346	350	344	361	354	340	346	360	349	333	348
RAPS09A.4
<>	1	2	3	4	5	6	7	8	9	10	11	12	13	14	15	16	17	18	19	20	21	22	23	24
A	361	346	349	345	337	345	339	324	348	346	67	349	346	351	346	350	344	347	329	346	343	350	348	350
B	Invalid	341	342	349	297	348	336	349	345	345	66	352	348	338	347	350	312	335	344	361	341	345	339	333
C	345	351	351	349	336	347	351	344	351	351	66	348	346	312	340	332	342	351	359	344	345	341	346	347
D	336	343	349	353	351	345	350	354	343	343	59	345	347	346	342	249	349	355	347	329	343	351	352	347
E	350	340	357	356	324	357	352	355	353	347	59	349	352	349	323	350	346	360	344	343	339	350	342	345
F	Invalid	348	348	354	345	356	352	356	351	358	57	351	341	351	353	356	353	357	353	209	361	349	349	347
G	280	350	356	358	358	355	357	355	356	369	68	357	348	352	353	359	278	355	342	337	332	359	349	349
H	351	356	357	350	351	353	302	364	346	276	63	358	345	352	352	Invalid	336	361	323	356	343	342	348	350
I	342	351	349	346	351	358	359	353	350	351	72	353	350	359	345	353	348	358	339	349	316	343	336	343
J	341	341	352	353	347	348	353	348	350	348	65	358	330	357	350	348	355	352	360	348	360	343	354	349
K	311	357	351	354	349	354	312	355	357	362	73	349	358	356	356	352	363	356	352	360	360	313	332	346
L	338	353	353	349	351	348	302	317	347	353	73	353	353	Invalid	352	350	355	352	357	296	351	350	347	345
M	336	351	348	335	349	359	302	359	355	359	63	353	346	358	359	351	356	355	352	346	359	349	341	348
N	345	331	349	358	352	353	357	348	352	344	63	354	357	347	354	349	353	357	354	357	358	349	353	352
O	342	344	342	336	322	Invalid	358	355	348	353	47	349	327	344	362	349	354	349	354	355	349	351	354	348
P	349	330	352	350	347	346	338	342	346	315	58	345	347	335	346	343	347	344	341	335	351	347	347	348
RAPS10A.1
<>	1	2	3	4	5	6	7	8	9	10	11	12	13	14	15	16	17	18	19	20	21	22	23	24
A	348	336	327	335	356	348	344	345	346	314	65	343	328	349	344	337	353	346	348	346	348	346	350	350
B	344	351	341	340	346	339	343	338	326	333	63	345	342	350	341	Invalid	360	340	348	345	350	357	345	354
C	347	238	353	349	304	343	348	343	344	351	63	345	345	349	351	346	343	351	351	338	341	353	351	352
D	351	361	346	349	350	355	343	348	352	340	64	342	343	352	343	347	329	351	357	343	345	354	346	353
E	346	346	356	354	342	318	355	357	355	352	61	344	345	345	344	356	350	353	361	348	357	359	345	348
F	341	348	353	342	351	344	357	351	340	348	64	354	353	317	363	343	350	357	351	344	349	343	346	354
G	346	355	355	353	353	327	358	Invalid	354	360	69	347	343	346	357	339	358	345	344	351	358	352	349	353
H	347	354	353	352	356	356	348	364	355	360	65	350	350	355	305	351	356	350	348	349	345	357	331	348
I	350	359	348	355	356	356	350	359	359	357	66	353	359	356	354	353	355	351	280	358	353	344	343	345
J	342	347	341	353	357	357	349	350	356	346	75	359	353	351	358	350	354	352	350	360	352	346	353	355
K	345	355	359	359	352	351	350	357	360	365	81	355	359	357	358	357	349	354	357	356	367	360	338	351
L	355	343	356	342	365	348	353	352	352	354	53	348	314	349	356	355	336	357	348	353	353	355	349	355
M	344	350	354	350	351	350	357	Invalid	359	356	65	354	355	376	358	351	364	353	354	342	356	359	342	345
N	350	348	348	349	337	355	354	344	Invalid	349	57	351	352	351	354	356	353	344	352	355	357	359	357	326
O	344	351	354	340	355	257	351	344	352	353	59	349	350	360	350	345	351	353	357	357	355	347	349	354
P	343	342	346	342	343	343	346	345	325	343	55	339	342	342	352	336	343	345	346	346	353	326	339	350
RAPS10A.2
<>	1	2	3	4	5	6	7	8	9	10	11	12	13	14	15	16	17	18	19	20	21	22	23	24
A	347	352	350	354	285	347	347	348	329	347	67	345	346	325	344	346	349	341	352	344	343	346	343	367
B	355	327	355	353	350	340	344	346	Invalid	342	76	348	346	343	353	345	344	346	337	348	342	349	348	351
C	365	343	346	342	358	340	351	353	355	344	63	342	352	349	345	349	350	354	348	338	344	344	339	349
D	344	341	345	343	351	346	356	338	341	347	61	346	348	345	351	345	352	331	339	337	343	343	345	348
E	350	345	352	330	356	358	354	351	347	353	64	350	341	348	353	342	349	354	344	337	346	343	342	354
F	349	347	352	353	350	351	340	342	353	349	61	353	346	354	350	329	343	358	228	351	337	347	340	349
G	349	358	358	363	363	363	360	360	320	350	51	351	352	349	361	353	351	351	358	355	309	355	351	358
H	355	359	353	353	354	363	359	322	348	357	69	346	347	348	358	350	347	354	353	348	321	351	217	341
I	338	354	356	359	353	358	358	354	347	353	69	353	353	349	356	355	354	333	358	342	355	344	341	344
J	336	346	353	351	360	350	349	352	346	357	69	357	347	355	356	354	356	355	341	353	359	347	315	348
K	349	363	351	354	349	358	357	358	356	358	78	352	356	362	361	359	354	354	328	357	359	359	339	348
L	356	340	352	356	330	347	354	350	339	354	68	348	351	354	347	356	341	356	346	350	352	358	334	343
M	350	358	355	351	343	351	352	356	353	353	64	351	351	358	359	347	354	356	346	371	351	349	353	340
N	355	345	352	357	306	353	352	355	355	358	64	350	351	361	353	340	360	356	360	326	354	351	354	346
O	333	350	345	346	362	355	355	337	355	351	64	343	342	347	347	337	347	356	339	358	351	350	353	346
P	339	245	346	338	328	339	344	331	346	338	56	345	335	348	341	335	341	345	353	347	361	346	354	353
RAPS10A.3
<>	1	2	3	4	5	6	7	8	9	10	11	12	13	14	15	16	17	18	19	20	21	22	23	24
A	333	348	337	350	342	349	345	337	347	351	58	346	343	351	348	347	333	337	342	347	341	340	344	344
B	343	336	345	339	347	350	351	343	346	341	67	344	347	312	347	321	349	350	347	338	345	310	345	345
C	350	341	352	347	338	349	348	349	346	344	62	341	349	342	346	345	341	306	345	325	349	Invalid	350	331
D	341	343	350	361	350	346	351	332	352	345	65	347	352	349	344	349	345	342	346	345	336	343	342	346
E	335	353	356	348	346	352	352	344	344	344	66	337	342	347	339	343	349	344	350	344	351	345	343	339
F	352	348	351	322	347	353	344	347	351	347	57	345	351	343	352	236	319	353	351	345	357	344	352	353
G	343	346	343	342	342	351	354	357	350	350	64	345	355	350	340	343	341	345	323	362	346	342	346	349
H	353	345	353	356	351	351	347	350	345	346	66	345	345	349	333	349	339	328	281	356	350	346	337	352
I	347	326	351	353	340	355	355	346	344	345	61	345	349	319	347	344	353	351	357	333	356	350	322	344
J	362	347	345	347	347	349	338	340	342	346	59	345	342	346	351	357	346	362	353	360	347	335	339	348
K	349	348	360	329	358	341	325	345	352	342	67	345	362	353	355	312	356	357	352	354	352	357	336	343
L	339	348	353	353	369	353	263	350	360	342	70	349	301	347	345	350	325	354	352	365	355	352	344	293
M	348	348	350	360	355	350	355	354	348	353	60	348	349	351	356	364	352	358	357	357	363	349	352	318
N	342	277	360	337	360	347	349	352	345	337	63	344	350	343	348	351	357	350	354	354	353	359	348	350
O	333	341	353	358	356	350	350	349	354	348	63	345	342	345	344	287	347	343	360	349	357	356	331	350
P	345	346	344	345	348	347	347	340	347	265	61	341	337	345	341	343	296	348	347	344	354	355	349	349
RAPS10A.4
<>	1	2	3	4	5	6	7	8	9	10	11	12	13	14	15	16	17	18	19	20	21	22	23	24
A	343	333	332	344	347	347	339	265	345	353	55	339	342	338	346	348	342	342	340	326	347	347	340	343
B	347	338	340	354	342	340	348	343	339	350	63	341	335	341	346	326	344	320	345	341	342	342	345	347
C	341	360	355	345	339	313	335	347	348	344	63	350	351	339	341	352	339	336	349	343	335	304	343	347
D	342	351	339	340	342	338	348	350	347	344	55	345	339	343	348	346	342	307	348	347	325	345	343	351
E	347	346	356	359	351	341	336	345	359	356	63	348	333	294	375	344	267	358	339	334	348	338	340	340
F	345	346	345	348	351	353	356	351	341	349	57	354	342	345	352	343	347	358	347	352	347	343	350	346
G	335	356	334	358	360	346	355	328	357	358	55	346	344	340	352	351	350	358	329	353	353	339	238	354
H	349	352	348	356	351	Invalid	352	328	349	352	72	356	338	354	352	356	353	345	346	321	344	335	342	355
I	348	352	347	350	353	355	362	350	350	358	68	351	351	349	338	228	355	353	357	353	352	347	323	341
J	345	347	355	352	281	352	349	347	342	320	74	351	350	349	348	332	354	352	349	363	284	337	347	345
K	348	351	353	333	351	349	350	349	372	352	70	356	349	348	353	346	352	359	345	309	347	350	343	347
L	353	353	349	352	350	347	343	351	348	344	56	358	351	348	355	353	329	347	325	326	361	354	349	350
M	323	358	347	359	344	350	343	348	352	353	63	352	351	Invalid	347	352	346	346	346	349	356	351	346	342
N	339	345	345	346	349	346	356	351	341	350	64	350	350	183	351	348	344	301	349	352	360	351	346	347
O	340	342	343	349	328	338	361	352	350	347	60	348	346	349	343	342	363	359	351	347	341	346	356	339
P	346	338	335	350	334	346	335	334	340	343	55	339	348	341	340	342	347	338	334	341	346	315	345	344
